# Supplementary material for: Rewiring the proteome of the Euscelidius variegatus holobiont in response to Flavescence dorée phytoplasma
Source: Sci Rep. 2025 Dec 4;16:1171. doi: 10.1038/s41598-025-30920-7 (PMC12789426; doi:10.1038/s41598-025-30920-7)
Supplement: Supplementary file 2 — Supplementary Material 2. [file 41598_2025_30920_MOESM2_ESM.xlsx]

## Sheet: FD_upregulated_DDA
Protein_group	best_hit_blastp	domain_description	gene_ontology	BRITE_codes	BRITE_functional_hierarchies	Notes	fold_change	-Log(P-value)	LFQ intensity FD1	LFQ intensity FD2	LFQ intensity FD3	LFQ intensity FD4	LFQ intensity H1	LFQ intensity H2	LFQ intensity H3	LFQ intensity H4	Peptides	Razor + unique peptides	Unique peptides	Sequence coverage [%]	Unique + razor sequence coverage [%]	Unique sequence coverage [%]	Mol. weight [kDa]	Q-value	Score	Intensity	MS/MS count
FD_USQ93352.1	QEQ43378 Imp [Candidatus Phytoplasma vitis]	NaN	NaN	NaN	NaN	Condition-specific	NaN	NaN	-731091	-1.94629	NaN	-2.55477	NaN	NaN	NaN	NaN	2	2	2	13.5	13.5	13.5	17.323	0.0040161	10.726	7721400	3
Eva_occam_tig00013877_pilon.g19197;Eva_tig00001548_pilon.g10631	XP_046668406.1 60S acidic ribosomal protein P1 [Homalodisca vitripennis]	60s Acidic ribosomal protein	GO:0000184,GO:0000956,GO:0001932,GO:0001934,GO:0002181,GO:0003674,GO:0003735,GO:0005198,GO:0005488,GO:0005575,GO:0005622,GO:0005623,GO:0005737,GO:0005829,GO:0005840,GO:0006139,GO:0006401,GO:0006402,GO:0006412,GO:0006413,GO:0006417,GO:0006518,GO:0006605,GO:0006612,GO:0006613,GO:0006614,GO:0006725,GO:0006807,GO:0006810,GO:0006886,GO:0008047,GO:0008104,GO:0008150,GO:0008152,GO:0009056,GO:0009057,GO:…	br01610,ko00000,ko00001,ko00002,ko03011	Ribosome	Condition-specific	NaN	NaN	NaN	2.28837	2.33099	1.76113	NaN	NaN	NaN	NaN	3	1	1	42.9	24.8	24.8	14.261	0	29.623	168290000	38
Eva_occam_tig00218624_pilon.g83520;Eva_occam_tig00047093_pilon.g43874;Eva_tig00061832_pilon.g194182	XP_054266541.1 hexamerin-like [Macrosteles quadrilineatus]	Larval serum protein	GO:0000902,GO:0000904,GO:0005575,GO:0005576,GO:0005615,GO:0005616,GO:0006928,GO:0006935,GO:0007275,GO:0007399,GO:0007409,GO:0007411,GO:0008037,GO:0008038,GO:0008039,GO:0008045,GO:0008150,GO:0009605,GO:0009653,GO:0009987,GO:0016043,GO:0016201,GO:0022008,GO:0030030,GO:0030154,GO:0030182,GO:0031175,GO:0032501,GO:0032502,GO:0032989,GO:0032990,GO:0032991,GO:0040011,GO:0042221,GO:0042330,GO:0044421,GO:…	NaN	NaN		3.0378	2.6207	3.76694	4.44991	5.91487	4.52659	2.2449	0.518784	2.20627	1.53716	30	7	5	50.1	15.3	10.1	105.94	0	149.77	1086700000	150
Eva_occam_tig00017756_pilon.g23851;Eva_occam_tig00218624_pilon.g83519;Eva_tig00047939_pilon.g176112;Eva_Contig4861.g735	XP_054266541.1 hexamerin-like [Macrosteles quadrilineatus]	Larval serum protein	GO:0000902,GO:0000904,GO:0005575,GO:0005576,GO:0005615,GO:0005616,GO:0006928,GO:0006935,GO:0007275,GO:0007399,GO:0007409,GO:0007411,GO:0008037,GO:0008038,GO:0008039,GO:0008045,GO:0008150,GO:0009605,GO:0009653,GO:0009987,GO:0016043,GO:0016201,GO:0022008,GO:0030030,GO:0030154,GO:0030182,GO:0031175,GO:0032501,GO:0032502,GO:0032989,GO:0032990,GO:0032991,GO:0040011,GO:0042221,GO:0042330,GO:0044421,GO:…	NaN	NaN		2.91033	3.17142	2.21392	2.54968	3.69833	2.9314	0.32802	-1.00291	0.379469	0.0474091	31	16	3	58.5	35.6	6.6	87.734	0	323.31	1457600000	294
Eva_occam_tig00217424_pilon.g81358;Eva_tig00015521_pilon.g85329	XP_054288488.1 arylphorin subunit alpha-like [Macrosteles quadrilineatus]	Larval serum protein	GO:0000902,GO:0000904,GO:0005575,GO:0005576,GO:0005615,GO:0005616,GO:0006928,GO:0006935,GO:0007275,GO:0007399,GO:0007409,GO:0007411,GO:0008037,GO:0008038,GO:0008039,GO:0008045,GO:0008150,GO:0009605,GO:0009653,GO:0009987,GO:0016043,GO:0016201,GO:0022008,GO:0030030,GO:0030154,GO:0030182,GO:0031175,GO:0032501,GO:0032502,GO:0032989,GO:0032990,GO:0032991,GO:0040011,GO:0042221,GO:0042330,GO:0044421,GO:…	NaN	NaN		2.74364	2.40064	2.97755	3.20108	4.79589	3.60828	1.23114	-0.31004	1.82634	0.860796	31	4	0	53.5	8.8	0	84.211	0	140.51	787510000	102
Eva_occam_tig00004860_pilon.g7783	XP_054269378.1 vitellogenin-1-like [Macrosteles quadrilineatus]	DUF1943	GO:0005575,GO:0005576	NaN	NaN		2.66299	2.84553	1.76414	3.36337	3.00038	3.23743	-0.343719	-0.00600624	-0.00580978	1.06889	108	1	0	49.7	0.9	0	281.12	0	31.428	234910000	39
Eva_occam_tig00217424_pilon.g81360;Eva_tig00019273_pilon.g102120;Eva_tig00141443_pilon.g277375	XP_054288488.1 arylphorin subunit alpha-like [Macrosteles quadrilineatus]	Larval serum protein	GO:0000902,GO:0000904,GO:0005575,GO:0005576,GO:0005615,GO:0005616,GO:0006928,GO:0006935,GO:0007275,GO:0007399,GO:0007409,GO:0007411,GO:0008037,GO:0008038,GO:0008039,GO:0008045,GO:0008150,GO:0009605,GO:0009653,GO:0009987,GO:0016043,GO:0016201,GO:0022008,GO:0030030,GO:0030154,GO:0030182,GO:0031175,GO:0032501,GO:0032502,GO:0032989,GO:0032990,GO:0032991,GO:0040011,GO:0042221,GO:0042330,GO:0044421,GO:…	NaN	NaN		2.37747	2.32206	4.13361	4.297	5.70262	4.49668	2.96555	1.29299	2.95695	1.90456	35	35	1	59.8	59.8	3.6	83.803	0	323.31	5221200000	868
Eva_occam_tig00217424_pilon.g81361	XP_054288488.1 arylphorin subunit alpha-like [Macrosteles quadrilineatus]	Larval serum protein	GO:0000902,GO:0000904,GO:0005575,GO:0005576,GO:0005615,GO:0005616,GO:0006928,GO:0006935,GO:0007275,GO:0007399,GO:0007409,GO:0007411,GO:0008037,GO:0008038,GO:0008039,GO:0008045,GO:0008150,GO:0009605,GO:0009653,GO:0009987,GO:0016043,GO:0016201,GO:0022008,GO:0030030,GO:0030154,GO:0030182,GO:0031175,GO:0032501,GO:0032502,GO:0032989,GO:0032990,GO:0032991,GO:0040011,GO:0042221,GO:0042330,GO:0044421,GO:…	NaN	NaN		2.33568	2.20497	0.838646	0.577019	2.6332	0.870281	-0.603708	-1.94811	-0.648462	-1.22328	32	3	2	55.3	10.4	6.5	83.767	0	66.658	162790000	27
Eva_tig00014527_pilon.g80089;Eva_occam_tig00004860_pilon.g7785;Eva_Contig1328.g217	XP_054269933.1 vitellogenin-1-like [Macrosteles quadrilineatus]	DUF1943	GO:0005575,GO:0005576	NaN	NaN		2.30978	2.37157	1.85685	4.25193	3.38712	3.54407	0.737843	1.08243	0.774849	1.20569	102	15	7	55.7	9.2	4.6	238.35	0	260.25	1381900000	374
Eva_tig00022073_pilon.g113868	XP_054269378.1 vitellogenin-1-like [Macrosteles quadrilineatus]	DUF1943	GO:0005575,GO:0005576	NaN	NaN		2.08522	2.08216	4.4258	6.78172	6.05617	6.35122	3.57155	4.10811	3.51304	4.0813	111	111	0	63.3	63.3	0	227.5	0	323.31	41708000000	5121
Eva_occam_tig00004860_pilon.g7784;Eva_TRINITY_DN461_c0_g1_i6.g1493;Eva_Contig1244.g189	XP_054267470.1 vitellogenin-like [Macrosteles quadrilineatus]	DUF1943	GO:0005575,GO:0005576	NaN	NaN		2.0258	1.94304	2.16198	4.63684	3.69165	4.25314	1.58833	1.97316	1.28982	1.78909	106	27	4	59.2	18.5	2.6	226.81	0	323.31	2980700000	674
Eva_tig00138783_pilon.g265970;Eva_occam_tig00029699_pilon.g35522;Eva_occam_tig00028919_pilon.g34917;Eva_tig00021751_pilon.g112776;Eva_Contig1245.g190;Eva_TRINITY_DN36_c0_g1_i18.g1964	AOY34570.1 vitellogenin [Nephotettix virescens]	DUF1943	GO:0005575,GO:0005576	NaN	NaN		2.00312	1.75872	0.216255	2.88696	2.55025	2.42891	-0.0387096	0.25318	-0.185303	0.0407104	69	47	37	48.6	35.5	28.8	222.08	0	323.31	1990200000	621
Eva_TRINITY_DN386_c0_g1_i1.g1234;Eva_tig00021090_pilon.g109924;Eva_tig00004268_pilon.g26616;Eva_occam_tig00008624_pilon.g12941;Eva_TRINITY_DN386_c0_g1_i3.g1235;Eva_tig00037495_pilon.g158707	XP_054271863.1 tetanolysin-like [Macrosteles quadrilineatus]	Sulfhydryl-activated toxin that causes cytolysis by forming pores in cholesterol containing host membranes. After binding to target membranes, the protein undergoes a major conformation change, leading to its insertion in the host membrane and formation of an oligomeric pore complex	NaN	ko00000,ko00001,ko02042	Bacterial toxins		1.99892	1.83749	-1.7884	-0.266041	-0.365528	0.132021	NaN	-3.01931	-2.60975	-2.08365	3	3	3	10.3	10.3	10.3	57.494	0	25.771	27341000	18
Eva_occam_tig00217424_pilon.g81359;Eva_tig00015521_pilon.g85330	XP_054288488.1 arylphorin subunit alpha-like [Macrosteles quadrilineatus]	Larval serum protein	GO:0000902,GO:0000904,GO:0005575,GO:0005576,GO:0005615,GO:0005616,GO:0006928,GO:0006935,GO:0007275,GO:0007399,GO:0007409,GO:0007411,GO:0008037,GO:0008038,GO:0008039,GO:0008045,GO:0008150,GO:0009605,GO:0009653,GO:0009987,GO:0016043,GO:0016201,GO:0022008,GO:0030030,GO:0030154,GO:0030182,GO:0031175,GO:0032501,GO:0032502,GO:0032989,GO:0032990,GO:0032991,GO:0040011,GO:0042221,GO:0042330,GO:0044421,GO:…	NaN	NaN		1.98882	2.19023	2.13498	2.04368	3.36837	1.78122	0.856684	-0.548052	0.858685	0.20566	29	2	2	51.5	4.8	4.8	84.441	0	52.143	275270000	53
Eva_occam_tig00025901_pilon.g32064;Eva_tig00055827_pilon.g188204;Eva_tig00038514_pilon.g160548;XP_054271297.1;Eva_tig00140268_pilon.g272652	XP_054271297.1 alpha-crystallin A chain-like [Macrosteles quadrilineatus]	Hsp20/alpha crystallin family	GO:0000302,GO:0000902,GO:0000904,GO:0001558,GO:0001654,GO:0001666,GO:0001932,GO:0001934,GO:0002064,GO:0002088,GO:0002089,GO:0003008,GO:0003674,GO:0005198,GO:0005212,GO:0005488,GO:0005515,GO:0005575,GO:0005576,GO:0005615,GO:0005622,GO:0005623,GO:0005634,GO:0005654,GO:0005737,GO:0005829,GO:0006417,GO:0006446,GO:0006457,GO:0006464,GO:0006468,GO:0006793,GO:0006796,GO:0006807,GO:0006915,GO:0006950,GO:…	ko00000,ko00001,ko03110,ko04147	Exosome		1.9865	2.29955	-0.772318	0.276815	-0.253477	0.412374	-2.43001	-2.346	NaN	-1.43593	5	3	3	16.3	10.4	10.4	48.313	0	22.649	43304000	11
Eva_GFTU01004854.1.g5283;Eva_occam_tig00060607_pilon.g47361;Eva_occam_tig00213238_pilon.g71793;XP_054283046.1	XP_054283046.1 alpha-crystallin A chain-like [Macrosteles quadrilineatus]	Hsp20/alpha crystallin family	GO:0000302,GO:0000902,GO:0000904,GO:0001558,GO:0001654,GO:0001666,GO:0001932,GO:0001934,GO:0002064,GO:0002088,GO:0002089,GO:0003008,GO:0003674,GO:0005198,GO:0005212,GO:0005488,GO:0005515,GO:0005575,GO:0005576,GO:0005615,GO:0005622,GO:0005623,GO:0005634,GO:0005654,GO:0005737,GO:0005829,GO:0006417,GO:0006446,GO:0006457,GO:0006464,GO:0006468,GO:0006793,GO:0006796,GO:0006807,GO:0006915,GO:0006950,GO:…	ko00000,ko00001,ko03110,ko04147	Exosome		1.79827	2.08882	1.04045	2.69489	2.30281	2.80674	-0.142664	0.719074	0.243069	0.832331	7	7	6	58.7	58.7	51	23.781	0	121.66	349730000	105
Eva_tig00029841_pilon.g141109	*	NaN	NaN	NaN	NaN	Signal peptide	1.77334	1.23772	5.09676	2.61904	1.59271	3.22078	1.65951	0.994759	1.67927	1.10237	13	12	12	52.7	52.7	52.7	18.623	0	193.78	943200000	163
Eva_occam_tig00021416_pilon.g27646	XP_054288182.1 fatty acid synthase-like isoform X1 [Macrosteles quadrilineatus]	Polyketide synthase dehydratase	GO:0000166,GO:0001885,GO:0002064,GO:0002376,GO:0002520,GO:0002521,GO:0002573,GO:0003158,GO:0003674,GO:0003676,GO:0003677,GO:0003697,GO:0003824,GO:0004312,GO:0005488,GO:0005515,GO:0005575,GO:0005622,GO:0005623,GO:0005737,GO:0005794,GO:0005829,GO:0005886,GO:0005975,GO:0005976,GO:0005977,GO:0006073,GO:0006082,GO:0006084,GO:0006089,GO:0006091,GO:0006112,GO:0006139,GO:0006163,GO:0006164,GO:0006629,GO:…	ko00000,ko00001,ko00002,ko01000,ko01004,ko04147	Exosome		1.76081	3.07655	1.24269	2.08462	1.45753	1.12526	-0.613867	-0.450695	-0.326168	0.257589	70	2	2	60.8	1.7	1.7	172.32	0	30.424	73550000	21
Eva_GFTU01015139.1.g14664;Eva_tig00019517_pilon.g103492;Eva_tig00019517_pilon.g103501	XP_054280084.1 vitellogenin-1-like isoform X2 [Macrosteles quadrilineatus]	nutrient reservoir activity	GO:0005575,GO:0005576	NaN	NaN		1.61085	1.79155	-0.190331	1.92602	1.31541	1.6657	-0.491297	-0.22114	-0.719748	-0.294418	43	43	43	36.3	36.3	36.3	200.46	0	323.31	992580000	362
Eva_GFTU01000569.1.g747;Eva_TRINITY_DN498_c0_g1_i3.g1537;Eva_TRINITY_DN847_c0_g1_i3.g2857	XP_054267470.1 vitellogenin-like [Macrosteles quadrilineatus]	DUF1943	GO:0005575,GO:0005576	NaN	NaN		1.53841	1.24029	0.0150948	2.09811	1.16781	2.1872	NaN	0.175333	-0.577108	-0.112286	109	3	0	61.1	2.3	0	228.21	0	44.349	101370000	57
Eva_GFTU01013212.1.g13282	XP_054257943.1 CLIP domain-containing serine protease HP8-like [Macrosteles quadrilineatus]	Trypsin-like serine protease	NaN	NaN	NaN		1.52016	1.98523	1.7326	0.872698	-0.107239	0.689308	-0.404318	-0.466753	-0.958506	-1.06369	9	9	9	48.9	48.9	48.9	34.008	0	61.006	143260000	32
XP_054288538.1;XP_054286093.1;Eva_GFTU01009017.1.g9335;Eva_occam_tig00009359_pilon.g13873	XP_054286093.1 40S ribosomal protein S6-like [Macrosteles quadrilineatus]	Belongs to the eukaryotic ribosomal protein eS6 family	GO:0000003,GO:0000028,GO:0000075,GO:0000082,GO:0000184,GO:0000278,GO:0000956,GO:0001775,GO:0001776,GO:0001890,GO:0002181,GO:0002252,GO:0002260,GO:0002262,GO:0002263,GO:0002285,GO:0002286,GO:0002309,GO:0002366,GO:0002376,GO:0002520,GO:0002521,GO:0003006,GO:0003674,GO:0003676,GO:0003723,GO:0003729,GO:0003735,GO:0005198,GO:0005488,GO:0005515,GO:0005575,GO:0005622,GO:0005623,GO:0005634,GO:0005654,GO:…	br01610,ko00000,ko00001,ko00002,ko03011	Ribosome		1.48478	2.82569	1.79716	2.04157	2.39566	2.20654	0.391748	0.0695171	1.04117	0.999372	5	5	5	26.4	26.4	26.4	28.791	0	47.743	156840000	21
BEV_05435	MBG6241634.1 porin [Candidatus Symbiopectobacterium sp. Dall1.0]	Oligogalacturonate-specific porin protein (KdgM)	NaN	ko00000,ko02000	Transporters		1.4769	2.64284	0.0016861	0.251093	-0.19685	0.57559	-1.3005	-1.67223	NaN	-0.984316	3	3	3	21.1	21.1	21.1	27.352	0	32.468	37193000	16
Eva_GFTU01007126.1.g7442;Eva_occam_tig00213185_pilon.g71584;XP_054279757.1;XP_054279756.1	XP_054279757.1 eukaryotic translation initiation factor 4B isoform X2 [Macrosteles quadrilineatus]	translation Initiation Factor	GO:0001731,GO:0002181,GO:0002183,GO:0003674,GO:0003676,GO:0003723,GO:0003725,GO:0003727,GO:0003729,GO:0003743,GO:0003824,GO:0004386,GO:0005488,GO:0005575,GO:0005622,GO:0005623,GO:0005737,GO:0005829,GO:0005844,GO:0006412,GO:0006413,GO:0006417,GO:0006446,GO:0006518,GO:0006807,GO:0008135,GO:0008150,GO:0008152,GO:0008283,GO:0009058,GO:0009059,GO:0009889,GO:0009987,GO:0010467,GO:0010468,GO:0010556,GO:…	ko00000,ko00001,ko03012,ko03019	Messenger RNA biogenesis		1.40169	2.22737	1.48026	1.73344	1.21396	0.632183	-0.615339	-0.483418	0.246519	0.305325	3	3	3	7.6	7.6	7.6	68.074	0	16.432	78599000	10
Eva_occam_tig00014849_pilon.g20461;Eva_tig00134014_pilon.g238806;Eva_occam_tig00077907_pilon.g49282;Eva_GFTU01008566.1.g8848;Eva_occam_tig00222014_pilon.g88410;XP_054267566.1;XP_054267565.1;XP_054267564.1;XP_054267562.1	XP_054267562.1 probable galactose-1-phosphate uridylyltransferase isoform X1 [Macrosteles quadrilineatus]	Galactose-1-phosphate uridylyltransferase	GO:0003674,GO:0003824,GO:0005488,GO:0005534,GO:0005536,GO:0005575,GO:0005622,GO:0005623,GO:0005737,GO:0005794,GO:0005829,GO:0005975,GO:0005996,GO:0006011,GO:0006012,GO:0006082,GO:0006090,GO:0006091,GO:0006096,GO:0006139,GO:0006163,GO:0006164,GO:0006165,GO:0006258,GO:0006725,GO:0006732,GO:0006733,GO:0006753,GO:0006754,GO:0006757,GO:0006793,GO:0006796,GO:0006807,GO:0007610,GO:0007626,GO:0008108,GO:…	ko00000,ko00001,ko00002,ko01000	Enzymes		1.32902	4.0655	0.0573711	0.252892	-0.0364952	-0.172707	-1.17385	-1.62099	-1.28976	-1.13044	5	5	5	20.1	20.1	20.1	39.806	0	32.898	68514000	13
Eva_tig00135312_pilon.g247136	XP_054287823.1 QRFP-like peptide receptor [Macrosteles quadrilineatus]	G-protein coupled receptor activity	NaN	NaN	NaN		1.32221	1.10446	0.641485	-0.946989	-2.15685	-0.601017	-2.48409	-2.27943	-1.382	-2.20668	2	2	2	8.5	8.5	8.5	40.931	0.0011976	14.393	29726000	13
Eva_TRINITY_DN363_c0_g1_i1.g1213	XP_054264963.1 uncharacterized protein LOC128987902 [Macrosteles quadrilineatus]	NaN	NaN	NaN	NaN		1.32046	1.71412	0.454065	-0.00688744	-0.854027	-1.12782	-1.81789	-2.16293	-1.61249	-1.22319	4	4	4	36.4	36.4	36.4	12.987	0	26.471	58155000	15
Eva_TRINITY_DN98_c0_g1_i1.g1956;Eva_occam_tig00221604_pilon.g87891	XP_054274681.1 box A-binding factor-like [Macrosteles quadrilineatus]	NaN	NaN	NaN	NaN		1.30701	2.56004	3.31863	3.4425	3.18777	2.41383	1.65341	1.48604	1.90058	2.09468	7	7	1	38.4	38.4	5.8	24.684	0	122.93	1095300000	243
XP_054273428.1;Eva_GFTU01016393.1.g15609;Eva_tig00028395_pilon.g136959;Eva_tig00024485_pilon.g123458	XP_054273428.1 60S ribosomal protein L35a [Macrosteles quadrilineatus]	Ribosomal protein L35Ae	GO:0000184,GO:0000956,GO:0002181,GO:0003674,GO:0003735,GO:0005198,GO:0005488,GO:0005575,GO:0005622,GO:0005623,GO:0005737,GO:0005829,GO:0005840,GO:0006139,GO:0006364,GO:0006396,GO:0006401,GO:0006402,GO:0006412,GO:0006413,GO:0006518,GO:0006605,GO:0006612,GO:0006613,GO:0006614,GO:0006725,GO:0006807,GO:0006810,GO:0006886,GO:0008104,GO:0008150,GO:0008152,GO:0009056,GO:0009057,GO:0009058,GO:0009059,GO:…	br01610,ko00000,ko00001,ko00002,ko03011	Ribosome		1.25681	2.54776	0.208981	0.484175	0.568933	0.189014	NaN	-1.3664	-0.585192	-0.730505	3	3	3	19.9	19.9	19.9	18.717	0	19.351	63085000	27
Eva_tig00028313_pilon.g136690;Eva_occam_tig00020067_pilon.g26277;Eva_tig00037711_pilon.g159046;XP_054268203.1	XP_054268203.1 soma ferritin-like [Macrosteles quadrilineatus]	Stores iron in a soluble, non-toxic, readily available form. Important for iron homeostasis. Iron is taken up in the ferrous form and deposited as ferric hydroxides after oxidation	GO:0003674,GO:0005488,GO:0005506,GO:0005575,GO:0005622,GO:0005623,GO:0005737,GO:0006873,GO:0006875,GO:0006879,GO:0006880,GO:0006950,GO:0007154,GO:0008150,GO:0009267,GO:0009605,GO:0009987,GO:0009991,GO:0010106,GO:0019725,GO:0030003,GO:0031667,GO:0031668,GO:0031669,GO:0033554,GO:0042592,GO:0042594,GO:0043167,GO:0043169,GO:0044424,GO:0044464,GO:0046872,GO:0046914,GO:0046916,GO:0048878,GO:0050801,GO:…	ko00000,ko00001,ko01000,ko04147	Exosome		1.25394	3.3291	1.42042	1.56467	1.27278	1.9932	0.133051	0.204899	0.327616	0.569752	3	3	3	45.8	45.8	45.8	16.645	0	102.3	187700000	68
Eva_GFTU01013987.1.g13790;Eva_tig00042410_pilon.g167335;Eva_occam_tig00220309_pilon.g86314;Eva_occam_tig00018421_pilon.g24578	XP_054258521.1 uncharacterized protein LOC128983299 [Macrosteles quadrilineatus]	Haemolymph juvenile hormone binding protein (JHBP)	GO:0000003,GO:0005575,GO:0005576,GO:0005615,GO:0007623,GO:0008150,GO:0032501,GO:0032504,GO:0044421,GO:0048511	NaN	NaN		1.24852	1.08273	3.90817	1.78092	1.1554	2.62173	0.899712	1.14804	1.17469	1.2497	12	12	12	53.4	53.4	53.4	29.139	0	125.19	954150000	262
Eva_TRINITY_DN123792_c0_g1_i1.g3662;Eva_tig00001887_pilon.g12866;Eva_tig00049299_pilon.g178340;Eva_occam_tig00208916_pilon.g57436	XP_054289670.1 retinol dehydrogenase 12-like [Macrosteles quadrilineatus]	Enoyl-(Acyl carrier protein) reductase	NaN	ko00000,ko00001,ko01000	Enzymes		1.2322	1.64549	0.0418568	-1.02917	-1.31577	-1.59541	-2.48805	-2.56058	-1.98841	-1.79025	3	3	3	11.3	11.3	11.3	37.236	0	20.153	23616000	8
Eva_tig00008269_pilon.g49014	XP_054282916.1 uncharacterized protein LOC129000066 [Macrosteles quadrilineatus]	DNA helicase activity	NaN	NaN	NaN		1.18199	1.19589	0.891794	1.09519	-1.09233	0.433575	-0.408564	-0.797413	-1.10382	-1.08994	5	5	5	11	11	11	44.287	0	33.095	103180000	45
XP_054270203.1;Eva_GFTU01003362.1.g3800;Eva_tig00008287_pilon.g49189;Eva_occam_tig00212697_pilon.g70360;Eva_tig00010013_pilon.g58225	NP_001040234.1 calmodulin [Bombyx mori]	calmodulin	GO:0000003,GO:0000226,GO:0000902,GO:0000904,GO:0000922,GO:0001654,GO:0001745,GO:0001751,GO:0001754,GO:0002165,GO:0003008,GO:0003674,GO:0005488,GO:0005509,GO:0005515,GO:0005575,GO:0005622,GO:0005623,GO:0005634,GO:0005635,GO:0005737,GO:0005813,GO:0005814,GO:0005815,GO:0005819,GO:0005856,GO:0006464,GO:0006468,GO:0006793,GO:0006796,GO:0006807,GO:0006810,GO:0006897,GO:0006909,GO:0006928,GO:0006935,GO:…	ko00000,ko00001,ko01009,ko03036,ko04131,ko04147	Exosome		1.17815	1.11291	2.30349	2.96673	2.2433	0.741735	0.293213	0.792297	1.687	0.77013	10	10	10	77.9	77.9	77.9	16.81	0	112.86	429280000	95
Eva_occam_tig00219196_pilon.g84503;Eva_GFTU01010102.1.g10394;Eva_tig00030587_pilon.g143197	XP_054278064.1 myogenesis-regulating glycosidase-like [Macrosteles quadrilineatus]	Glycosyl hydrolases family 31	GO:0005575,GO:0005622,GO:0005623,GO:0005634,GO:0005635,GO:0005737,GO:0005783,GO:0005789,GO:0007275,GO:0007517,GO:0007519,GO:0008150,GO:0009888,GO:0009966,GO:0009967,GO:0009987,GO:0010646,GO:0010647,GO:0012505,GO:0014706,GO:0014902,GO:0014904,GO:0016020,GO:0023051,GO:0023056,GO:0030154,GO:0031090,GO:0031965,GO:0031967,GO:0031975,GO:0031984,GO:0032501,GO:0032502,GO:0042175,GO:0042692,GO:0043226,GO:…	ko00000,ko00001,ko01000	Enzymes		1.17284	2.47941	-0.38249	-0.112915	-0.649858	-0.351528	-1.75398	-2.01413	-1.44802	-0.972019	2	2	2	2.9	2.9	2.9	133.43	0.0011641	13.704	33420000	9
Eva_occam_tig00027493_pilon.g33702;Eva_occam_tig00052094_pilon.g45592;Eva_tig00032155_pilon.g147352;Eva_occam_tig00085571_pilon.g50080;Eva_tig00040091_pilon.g163583;Eva_occam_tig00027493_pilon.g33700;Eva_TRINITY_DN63_c1_g1_i2.g2040;Eva_TRINITY_DN63_c1_g1_i5.g2037;Eva_Contig2479.g415;Eva_TRINITY_DN63_c1_g1_i12.g2041;Eva_tig00029353_pilon.g139699;Eva_TRINITY_DN63_c1_g1_i5.g2036;Eva_tig00029353_pilo…	KAG8294079.1 hypothetical protein J6590_003249 [Homalodisca vitripennis]	Larval serum protein	GO:0000902,GO:0000904,GO:0005575,GO:0005576,GO:0005615,GO:0005616,GO:0006928,GO:0006935,GO:0007275,GO:0007399,GO:0007409,GO:0007411,GO:0008037,GO:0008038,GO:0008039,GO:0008045,GO:0008150,GO:0009605,GO:0009653,GO:0009987,GO:0016043,GO:0016201,GO:0022008,GO:0030030,GO:0030154,GO:0030182,GO:0031175,GO:0032501,GO:0032502,GO:0032989,GO:0032990,GO:0032991,GO:0040011,GO:0042221,GO:0042330,GO:0044421,GO:…	NaN	NaN		1.17251	1.79427	0.630999	0.536829	1.35818	0.771578	-0.222187	-1.18576	-0.237839	0.253319	13	12	1	27.2	26	1.4	75.299	0	108.99	248380000	97
Eva_tig00139797_pilon.g270698;Eva_GFTU01015358.1.g14834;XP_054284240.1;XP_054284239.1;XP_054282499.1;XP_054282498.1;Eva_tig00047107_pilon.g174836	XP_054284239.1 fatty acyl-CoA reductase wat-like [Macrosteles quadrilineatus]	Catalyzes the reduction of fatty acyl-CoA to fatty alcohols	NaN	ko00000,ko00001,ko01000	Enzymes		1.16701	1.79993	-0.556463	-1.18699	NaN	-1.50435	-2.29065	-2.69788	-2.25215	-1.75779	2	2	2	7.2	7.2	7.2	56.571	0.0010753	12.061	15196000	3
BEV_05172	WP_015387058.1 DUF1120 domain-containing protein [Cronobacter sakazakii]	NaN	NaN	NaN	NaN		1.14463	2.47334	-0.359957	-0.0940895	-0.779301	-0.275553	-1.54238	-1.98251	-1.54015	-1.02237	4	4	4	19.8	19.8	19.8	26.808	0	22.556	49113000	6
Eva_GFTU01014590.1.g14252;Eva_occam_tig00012004_pilon.g17090;Eva_tig00007569_pilon.g45252;Eva_tig00007569_pilon.g45249;XP_054262882.1;XP_054262762.1	XP_054262882.1 hexokinase-1-like [Macrosteles quadrilineatus]	Hexokinase	GO:0000166,GO:0000271,GO:0000287,GO:0001678,GO:0001817,GO:0001819,GO:0002682,GO:0002684,GO:0002697,GO:0002699,GO:0002700,GO:0002702,GO:0002718,GO:0002720,GO:0002739,GO:0002741,GO:0002791,GO:0002793,GO:0002931,GO:0003674,GO:0003824,GO:0004340,GO:0004396,GO:0004672,GO:0005488,GO:0005515,GO:0005524,GO:0005536,GO:0005539,GO:0005575,GO:0005622,GO:0005623,GO:0005634,GO:0005654,GO:0005737,GO:0005739,GO:…	ko00000,ko00001,ko00002,ko01000,ko04131	Membrane trafficking		1.10556	2.56751	0.0234127	0.199108	-0.227928	-0.133389	-1.2552	-1.5764	-1.13872	-0.590736	4	4	4	13.7	13.7	13.7	53.273	0	28.083	72867000	14
Eva_GFTU01007065.1.g7386;Eva_tig00035019_pilon.g153781;XP_054263741.1	XP_054263741.1 uncharacterized protein LOC128987076 [Macrosteles quadrilineatus]	catalytic activity. It is involved in the biological process described with metabolic process	GO:0001676,GO:0003674,GO:0003824,GO:0004467,GO:0005575,GO:0005622,GO:0005623,GO:0005737,GO:0005739,GO:0006082,GO:0006139,GO:0006163,GO:0006164,GO:0006629,GO:0006631,GO:0006637,GO:0006638,GO:0006639,GO:0006641,GO:0006725,GO:0006732,GO:0006753,GO:0006790,GO:0006793,GO:0006796,GO:0006807,GO:0008150,GO:0008152,GO:0009056,GO:0009058,GO:0009108,GO:0009117,GO:0009150,GO:0009152,GO:0009165,GO:0009259,GO:…	ko00000,ko00001,ko00002,ko01000	Enzymes		1.10016	1.64365	1.31559	1.28739	NaN	2.06138	NaN	0.137411	0.505005	0.72146	2	2	2	5.8	5.8	5.8	65.931	0	21.953	91710000	14
Eva_GFTU01016107.1.g15391;Eva_occam_tig00010824_pilon.g15786;Eva_tig00020246_pilon.g106366;Eva_tig00019228_pilon.g101871	XP_054290899.1 calcium-binding mitochondrial carrier protein Aralar1-like isoform X1 [Macrosteles quadrilineatus]	Belongs to the mitochondrial carrier (TC 2.A.29) family	GO:0003333,GO:0003674,GO:0005215,GO:0005310,GO:0005313,GO:0005326,GO:0005342,GO:0005488,GO:0005509,GO:0005515,GO:0005575,GO:0005622,GO:0005623,GO:0005737,GO:0005739,GO:0005740,GO:0005743,GO:0005886,GO:0005887,GO:0005975,GO:0005996,GO:0006006,GO:0006091,GO:0006094,GO:0006139,GO:0006163,GO:0006164,GO:0006725,GO:0006753,GO:0006754,GO:0006793,GO:0006796,GO:0006807,GO:0006810,GO:0006811,GO:0006820,GO:…	ko00000,ko02000	Transporters		1.08019	2.00865	-0.341835	-0.0645199	-0.148949	0.340097	NaN	-1.62421	-0.914076	-0.863682	2	2	2	8.6	8.6	8.6	76.161	0	24.2	36844000	5
Eva_occam_tig00220971_pilon.g87141;Eva_tig00133835_pilon.g237672;Eva_GFTU01012418.1.g12647;Eva_GFTU01012417.1.g12646;Eva_occam_tig00009909_pilon.g14596;Eva_tig00140605_pilon.g274108;Eva_tig00133446_pilon.g235069;Eva_tig00133834_pilon.g237671;Eva_tig00133446_pilon.g235068;Eva_occam_tig00028797_pilon.g34825;Eva_occam_tig00028882_pilon.g34891;Eva_occam_tig00225198_pilon.g91287;Eva_occam_tig00209163_…	XP_054270313.1 probable cytochrome P450 6d4 [Macrosteles quadrilineatus]	cytochrome p450	GO:0003674,GO:0003824,GO:0008150,GO:0008152,GO:0010033,GO:0010243,GO:0014070,GO:0016491,GO:0042221,GO:0042493,GO:0043279,GO:0050896,GO:0055114,GO:0097305,GO:0097327,GO:1901563,GO:1901698,GO:1901700	ko00000,ko00199,ko01000	Enzymes		1.07506	2.45873	-1.49613	-1.26786	-1.61725	-1.83906	-2.77912	-3.0708	-2.53373	-2.13689	2	2	2	5.5	5.5	5.5	52.476	0.0020964	11.615	16879000	2
BEV_04622	WP_222157731.1 glycoside hydrolase family 25 protein [Symbiopectobacterium purcellii]	Glycosyl hydrolases family 25	NaN	ko00000	NaN		1.01137	3.89667	0.634882	0.913763	0.82539	1.13875	-0.229147	-0.0104008	-0.201979	-0.0911636	9	9	9	50.7	50.7	50.7	24.191	0	75.427	254180000	122
Eva_GFTU01005820.1.g6216;XP_054271964.1;Eva_occam_tig00221672_pilon.g87972;Eva_tig00019151_pilon.g101522;Eva_tig00073997_pilon.g204267;Eva_occam_tig00221671_pilon.g87971;Eva_occam_tig00221670_pilon.g87970;Eva_tig00021541_pilon.g112011;pantoea_02456	XP_054271964.1 NAD(P) transhydrogenase, mitochondrial-like [Macrosteles quadrilineatus]	NADP transhydrogenase	GO:0000166,GO:0003674,GO:0003824,GO:0003957,GO:0005215,GO:0005488,GO:0005575,GO:0005622,GO:0005623,GO:0005737,GO:0005739,GO:0005740,GO:0005743,GO:0005746,GO:0006082,GO:0006091,GO:0006099,GO:0006101,GO:0006139,GO:0006725,GO:0006732,GO:0006733,GO:0006739,GO:0006740,GO:0006753,GO:0006793,GO:0006796,GO:0006807,GO:0006810,GO:0006811,GO:0006812,GO:0008150,GO:0008152,GO:0008324,GO:0008746,GO:0008750,GO:…	ko00000,ko00001,ko01000	Enzymes		1.00581	3.4843	1.38058	1.11552	1.14053	1.37543	-0.00432205	0.557198	0.189198	0.246735	20	20	20	25.7	25.7	25.7	111.92	0	176.89	613070000	259
Eva_GFTU01010101.1.g10393;XP_054272318.1;XP_054271953.1;Eva_tig00012894_pilon.g71907;Eva_tig00015695_pilon.g86248	XP_054271953.1 60S ribosomal protein L8 [Macrosteles quadrilineatus]	Ribosomal Proteins L2, RNA binding domain	GO:0002181,GO:0003674,GO:0003676,GO:0003723,GO:0003735,GO:0005198,GO:0005488,GO:0005575,GO:0005622,GO:0005623,GO:0005634,GO:0005730,GO:0005737,GO:0005829,GO:0005840,GO:0006412,GO:0006518,GO:0006807,GO:0008150,GO:0008152,GO:0009058,GO:0009059,GO:0009987,GO:0010467,GO:0015934,GO:0019538,GO:0022625,GO:0022626,GO:0031974,GO:0031981,GO:0032991,GO:0034641,GO:0034645,GO:0043043,GO:0043170,GO:0043226,GO:…	br01610,ko00000,ko00001,ko00002,ko03011	Ribosome		0.989925	2.06082	0.606215	0.788567	0.719448	0.415363	0.25585	-0.542107	-0.9044	-0.23945	5	5	5	27.5	27.5	27.5	28.183	0	33.411	83242000	37
XP_054290597.1;XP_054270531.1;Eva_occam_tig00016419_pilon.g22519;Eva_GFTU01010835.1.g11096;Eva_occam_tig00214715_pilon.g75619	XP_054270531.1 cAMP-dependent protein kinase catalytic subunit 1 [Macrosteles quadrilineatus]	cAMP-dependent protein kinase catalytic subunit,putative	GO:0000003,GO:0000086,GO:0000166,GO:0000226,GO:0000278,GO:0000287,GO:0000578,GO:0001654,GO:0001669,GO:0001674,GO:0001678,GO:0001704,GO:0001707,GO:0001838,GO:0001841,GO:0001843,GO:0001932,GO:0001934,GO:0002009,GO:0002027,GO:0002165,GO:0002218,GO:0002220,GO:0002223,GO:0002253,GO:0002376,GO:0002429,GO:0002682,GO:0002684,GO:0002757,GO:0002758,GO:0002764,GO:0002768,GO:0003002,GO:0003006,GO:0003008,GO:…	ko00000,ko00001,ko00002,ko01000,ko01001,ko03019,ko03036	Chromosome and associated proteins		0.981539	1.39257	-0.44047	-0.457188	-0.624321	-1.13785	-2.003	-2.00934	-0.927147	NaN	3	3	3	9.7	9.7	9.7	40.518	0.0012594	16.126	44366000	5
XP_054261483.1;Eva_GFTU01006431.1.g6798;XP_054261482.1;Eva_occam_tig00018210_pilon.g24389;Eva_tig00046754_pilon.g174266;Eva_tig00014219_pilon.g78786	XP_054261483.1 ATP-dependent RNA helicase me31b isoform X2 [Macrosteles quadrilineatus]	DEAD/DEAH box helicase	GO:0000003,GO:0000288,GO:0000291,GO:0000785,GO:0000792,GO:0000932,GO:0000956,GO:0001520,GO:0002064,GO:0002065,GO:0002066,GO:0002682,GO:0002697,GO:0002831,GO:0003006,GO:0003008,GO:0003674,GO:0003676,GO:0003723,GO:0003724,GO:0003824,GO:0004004,GO:0004386,GO:0005488,GO:0005515,GO:0005575,GO:0005622,GO:0005623,GO:0005634,GO:0005694,GO:0005730,GO:0005737,GO:0005739,GO:0005829,GO:0005856,GO:0005929,GO:…	ko00000,ko00001,ko00002,ko01000,ko03019,ko03036	Chromosome and associated proteins		0.980137	1.70357	-0.973637	-0.192511	-0.341982	0.43194	-1.41667	-1.30893	-1.36427	-0.906862	3	3	3	11.7	11.7	11.7	52.169	0	26.883	60434000	23
Eva_occam_tig00030980_pilon.g36610;Eva_tig00027599_pilon.g134452;Eva_tig00141977_pilon.g279136;Eva_tig00141978_pilon.g279140;Eva_GFTU01007342.1.g7657;Eva_occam_tig00215899_pilon.g78286;Eva_tig00141976_pilon.g279132;Eva_occam_tig00077542_pilon.g49250;XP_054267713.1;XP_054265944.1	XP_054265944.1 dolichyl-diphosphooligosaccharide--protein glycosyltransferase subunit 2-like [Macrosteles quadrilineatus]	It is involved in the biological process described with protein N-linked glycosylation	GO:0000421,GO:0002252,GO:0002376,GO:0003674,GO:0005488,GO:0005575,GO:0005622,GO:0005623,GO:0005737,GO:0005773,GO:0005774,GO:0005776,GO:0005783,GO:0005789,GO:0005791,GO:0006464,GO:0006486,GO:0006487,GO:0006807,GO:0006996,GO:0007029,GO:0007568,GO:0008150,GO:0008152,GO:0008250,GO:0009058,GO:0009059,GO:0009100,GO:0009101,GO:0009987,GO:0010256,GO:0012505,GO:0016020,GO:0016043,GO:0018193,GO:0018196,GO:…	ko00000,ko00001,ko00002	NaN		0.976993	2.01261	-0.680803	-0.0653114	-0.402908	-0.173151	-1.76805	-1.60795	-0.988447	-0.8657	5	5	5	12.3	12.3	12.3	54.118	0	38.279	67716000	23
Eva_GFTU01005537.1.g5945	XP_054275221.1 aminoacylase-1 isoform X1 [Macrosteles quadrilineatus]	Peptidase dimerisation domain	GO:0003674,GO:0003824,GO:0004046,GO:0005488,GO:0005515,GO:0005575,GO:0005576,GO:0005615,GO:0005622,GO:0005623,GO:0005737,GO:0005829,GO:0006805,GO:0006807,GO:0008150,GO:0008152,GO:0009056,GO:0009057,GO:0009410,GO:0009987,GO:0016787,GO:0016810,GO:0016811,GO:0019538,GO:0030163,GO:0031982,GO:0042221,GO:0042802,GO:0043170,GO:0043226,GO:0043227,GO:0043230,GO:0044237,GO:0044238,GO:0044421,GO:0044424,GO:…	ko00000,ko00001,ko00002,ko01000,ko01002,ko04147	Exosome		0.938889	1.99794	-0.541079	-0.428875	-0.880089	-0.0740891	-1.52713	-1.83447	-1.40463	-0.913456	3	3	3	14.7	14.7	14.7	44.836	0	20.429	38377000	6
BEV_03505;pantoea_04237	WP_264627267.1 chaperonin GroEL [Candidatus Symbiopectobacterium sp. NZEC135]	Prevents misfolding and promotes the refolding and proper assembly of unfolded polypeptides generated under stress conditions	GO:0000166,GO:0000287,GO:0003674,GO:0003824,GO:0005488,GO:0005515,GO:0005524,GO:0005575,GO:0005622,GO:0005623,GO:0005737,GO:0005829,GO:0006457,GO:0006458,GO:0006950,GO:0008144,GO:0008150,GO:0009266,GO:0009314,GO:0009405,GO:0009408,GO:0009628,GO:0009987,GO:0016032,GO:0016462,GO:0016465,GO:0016787,GO:0016817,GO:0016818,GO:0016887,GO:0017076,GO:0017111,GO:0019058,GO:0019068,GO:0030554,GO:0032553,GO:…	ko00000,ko00001,ko03019,ko03029,ko03110,ko04147	Exosome		0.938054	1.63837	-0.518824	0.106239	-0.493181	0.327147	-1.24162	-1.61354	-0.904556	-0.571123	7	6	6	24.5	22.9	22.9	57.732	0	42.858	76697000	19
XP_054275104.1;XP_054275103.1;XP_054271511.1;XP_054271509.1;Eva_GFTU01017467.1.g16343;Eva_tig00140975_pilon.g275552;Eva_tig00051528_pilon.g181752;Eva_occam_tig00035365_pilon.g39445	XP_039275105.1 40S ribosomal protein S23 [Nilaparvata lugens]	Ribosomal protein S12/S23	GO:0002181,GO:0003674,GO:0003735,GO:0005198,GO:0005575,GO:0005622,GO:0005623,GO:0005737,GO:0005829,GO:0005840,GO:0005844,GO:0006412,GO:0006518,GO:0006807,GO:0008150,GO:0008152,GO:0009058,GO:0009059,GO:0009987,GO:0010467,GO:0015935,GO:0019538,GO:0022626,GO:0022627,GO:0032991,GO:0034641,GO:0034645,GO:0042788,GO:0043043,GO:0043170,GO:0043226,GO:0043228,GO:0043229,GO:0043232,GO:0043603,GO:0043604,GO:…	br01610,ko00000,ko00001,ko00002,ko03011	Ribosome		0.897585	1.15342	-0.203119	1.04181	0.536419	0.398865	NaN	-1.02875	-0.28805	-0.0454712	3	3	3	29.4	29.4	29.4	16.047	0	18.26	54633000	9
Eva_GFTU01012774.1.g13005;Eva_occam_tig00219228_pilon.g84561;Eva_tig00022428_pilon.g115545;Eva_tig00145063_pilon.g287392;Eva_tig00140337_pilon.g272933;Eva_tig00140335_pilon.g272930;Eva_tig00145062_pilon.g287389	XP_054288182.1 fatty acid synthase-like isoform X1 [Macrosteles quadrilineatus]	activity. It is involved in the biological process described with	GO:0000166,GO:0001885,GO:0002064,GO:0002376,GO:0002520,GO:0002521,GO:0002573,GO:0003158,GO:0003674,GO:0003676,GO:0003677,GO:0003697,GO:0003824,GO:0004312,GO:0005488,GO:0005515,GO:0005575,GO:0005622,GO:0005623,GO:0005737,GO:0005794,GO:0005829,GO:0005886,GO:0005975,GO:0005976,GO:0005977,GO:0006073,GO:0006082,GO:0006084,GO:0006089,GO:0006091,GO:0006112,GO:0006139,GO:0006163,GO:0006164,GO:0006629,GO:…	ko00000,ko00001,ko00002,ko01000,ko01004,ko04147	Exosome		0.865956	3.19891	3.48303	3.17382	3.35624	3.7809	2.54518	2.69686	2.53779	2.55034	117	117	22	66.6	66.6	15.3	258.54	0	323.31	8008100000	2394
Eva_GFTU01015051.1.g14601;Eva_tig00135115_pilon.g245986;Eva_occam_tig00009125_pilon.g13517;XP_054267442.1;Eva_tig00134810_pilon.g244158	XP_054267442.1 pyrroline-5-carboxylate reductase 3 [Macrosteles quadrilineatus]	Pyrroline-5-carboxylate reductase	NaN	ko00000,ko00001,ko00002,ko01000	Enzymes		0.857329	3.42129	-0.0837097	-0.259581	-0.271748	-0.231058	-1.2133	-0.842283	-1.30303	-0.9168	6	6	6	36	36	36	28.424	0	37.802	85436000	22
Eva_GFTU01001400.1.g1786	XP_054263316.1 ferritin heavy chain [Macrosteles quadrilineatus]	Stores iron in a soluble, non-toxic, readily available form. Important for iron homeostasis. Iron is taken up in the ferrous form and deposited as ferric hydroxides after oxidation	GO:0000041,GO:0002376,GO:0003674,GO:0005488,GO:0005506,GO:0005575,GO:0005622,GO:0005623,GO:0005737,GO:0005794,GO:0006810,GO:0006811,GO:0006812,GO:0006826,GO:0006873,GO:0006875,GO:0006879,GO:0006880,GO:0006950,GO:0006952,GO:0006955,GO:0006959,GO:0007599,GO:0007610,GO:0007622,GO:0007623,GO:0007626,GO:0008043,GO:0008150,GO:0008198,GO:0009605,GO:0009607,GO:0009611,GO:0009620,GO:0009636,GO:0009987,GO:…	NaN	NaN		0.849969	2.82452	0.0653725	0.539173	0.00588036	0.120609	-0.407825	-0.860964	-0.734665	-0.665386	5	5	3	19	19	11.1	32.851	0	37.467	92201000	25
Eva_tig00047499_pilon.g175424;Eva_occam_tig00222125_pilon.g88617;Eva_occam_tig00026627_pilon.g32904	*	NaN	NaN	NaN	NaN	Signal peptide	0.839334	1.28667	-0.0673809	-0.158201	0.0209064	-0.589048	-1.97496	-0.555244	-0.753744	-0.867113	3	3	3	32.1	32.1	32.1	8.5327	0	28.835	68548000	33
Eva_GFTU01007041.1.g7366	XP_054285379.1 glutathione S-transferase-like [Macrosteles quadrilineatus]	Glutathione S-transferase, C-terminal domain	NaN	ko00000,ko00001,ko01000,ko02000	Transporters		0.839061	1.06858	-0.752436	0.198778	0.723667	0.738007	-0.270901	-0.233509	-1.04186	-0.901955	7	7	7	44.1	44.1	44.1	23.626	0	64.718	121860000	28
Eva_tig00011463_pilon.g65331;XP_054270369.1	XP_054270369.1 cathepsin L [Macrosteles quadrilineatus]	Cathepsin propeptide inhibitor domain (I29)	GO:0000323,GO:0003674,GO:0003824,GO:0004175,GO:0004197,GO:0005488,GO:0005515,GO:0005575,GO:0005576,GO:0005615,GO:0005622,GO:0005623,GO:0005737,GO:0005764,GO:0005773,GO:0006508,GO:0006807,GO:0008150,GO:0008152,GO:0008233,GO:0008234,GO:0009056,GO:0009057,GO:0009987,GO:0016787,GO:0019538,GO:0030163,GO:0031974,GO:0031982,GO:0031983,GO:0042718,GO:0043170,GO:0043226,GO:0043227,GO:0043229,GO:0043231,GO:…	ko00000,ko00001,ko00537,ko01000,ko01002,ko03110	Chaperones and folding catalysts		0.830149	1.30169	-0.0752258	-0.234861	-0.870775	-0.419657	-0.355927	-1.46062	-1.54106	-1.56352	6	2	2	19.8	5.6	5.6	57.857	0	18.371	54968000	28
XP_054272432.1;Eva_GFTU01017174.1.g16206;Eva_tig00031107_pilon.g144542	XP_054272432.1 proteasome subunit alpha type-6-like [Macrosteles quadrilineatus]	The proteasome is a multicatalytic proteinase complex which is characterized by its ability to cleave peptides with Arg, Phe, Tyr, Leu, and Glu adjacent to the leaving group at neutral or slightly basic pH	GO:0000502,GO:0000932,GO:0003674,GO:0003676,GO:0003723,GO:0003824,GO:0004175,GO:0005488,GO:0005515,GO:0005575,GO:0005622,GO:0005623,GO:0005634,GO:0005654,GO:0005737,GO:0005829,GO:0005839,GO:0005844,GO:0006355,GO:0006464,GO:0006508,GO:0006511,GO:0006807,GO:0007275,GO:0007517,GO:0007519,GO:0008134,GO:0008150,GO:0008152,GO:0008233,GO:0009056,GO:0009057,GO:0009888,GO:0009889,GO:0009987,GO:0010468,GO:…	ko00000,ko00001,ko00002,ko01000,ko01002,ko03051	Proteasome		0.799598	1.18576	0.595203	0.753998	0.451473	-0.0408611	-0.703735	-1.02432	0.355488	-0.0660076	2	2	2	10.2	10.2	10.2	27.469	0.0011561	13.565	54442000	23
Eva_GFTU01017164.1.g16198;Eva_occam_tig00035311_pilon.g39413;Eva_tig00017012_pilon.g92385;Eva_tig00054914_pilon.g186849;XP_054268710.1;XP_054268709.1	XP_054268709.1 40S ribosomal protein S10-like [Macrosteles quadrilineatus]	40S ribosomal protein	GO:0000028,GO:0000049,GO:0000184,GO:0000956,GO:0002181,GO:0003674,GO:0003676,GO:0003723,GO:0003735,GO:0005198,GO:0005488,GO:0005515,GO:0005575,GO:0005622,GO:0005623,GO:0005634,GO:0005654,GO:0005730,GO:0005737,GO:0005829,GO:0005840,GO:0006139,GO:0006401,GO:0006402,GO:0006412,GO:0006413,GO:0006518,GO:0006605,GO:0006612,GO:0006613,GO:0006614,GO:0006725,GO:0006807,GO:0006810,GO:0006886,GO:0006996,GO:…	br01610,ko00000,ko00001,ko00002,ko03011	Ribosome		0.794908	2.76341	1.36648	1.48165	1.72642	1.5344	0.362141	0.781464	0.943132	0.842583	7	7	7	47.2	47.2	47.2	18.041	0	49.983	327120000	96
Eva_GFTU01014244.1.g13976;Eva_occam_tig00019892_pilon.g26093;Eva_tig00013955_pilon.g77323;Eva_occam_tig00224789_pilon.g91047;Eva_tig00013955_pilon.g77329;Eva_occam_tig00224788_pilon.g91046;Eva_occam_tig00020198_pilon.g26435;Eva_occam_tig00024243_pilon.g30464;Eva_occam_tig00225359_pilon.g91392	KAG8250039.1 hypothetical protein J6590_005433 [Homalodisca vitripennis]	ATP-citrate synthase is the primary enzyme responsible for the synthesis of cytosolic acetyl-CoA in many tissues	GO:0000166,GO:0000323,GO:0001775,GO:0002252,GO:0002263,GO:0002274,GO:0002275,GO:0002283,GO:0002366,GO:0002376,GO:0002443,GO:0002444,GO:0002446,GO:0003674,GO:0003824,GO:0003878,GO:0005488,GO:0005524,GO:0005575,GO:0005576,GO:0005622,GO:0005623,GO:0005634,GO:0005654,GO:0005737,GO:0005764,GO:0005766,GO:0005773,GO:0005775,GO:0005829,GO:0005886,GO:0006066,GO:0006082,GO:0006084,GO:0006085,GO:0006101,GO:…	ko00000,ko00001,ko01000,ko04147	Exosome		0.78963	2.99224	2.85574	2.77682	2.90319	3.3493	2.27319	2.1792	2.16057	2.11357	46	46	46	60.1	60.1	60.1	118.81	0	323.31	2724500000	764
Eva_occam_tig00051975_pilon.g45542;Eva_tig00040582_pilon.g164420;XP_054271021.1	XP_054260834.1 alpha-crystallin A chain-like [Macrosteles quadrilineatus]	Hsp20/alpha crystallin family	GO:0000302,GO:0000902,GO:0000904,GO:0001558,GO:0001654,GO:0001666,GO:0001932,GO:0001934,GO:0002064,GO:0002088,GO:0002089,GO:0003008,GO:0003674,GO:0005198,GO:0005212,GO:0005488,GO:0005515,GO:0005575,GO:0005576,GO:0005615,GO:0005622,GO:0005623,GO:0005634,GO:0005654,GO:0005737,GO:0005829,GO:0006417,GO:0006446,GO:0006457,GO:0006464,GO:0006468,GO:0006793,GO:0006796,GO:0006807,GO:0006915,GO:0006950,GO:…	ko00000,ko00001,ko03110,ko04147	Exosome		0.789006	2.62085	0.265509	0.597494	0.612955	0.57151	-0.538671	0.00719452	-0.108761	-0.468319	5	5	4	45.2	45.2	40.3	20.687	0	48.84	130440000	46
Eva_GFTU01003210.1.g3666;XP_054272367.1;XP_054271703.1;XP_054272366.1;XP_054271704.1	XP_054272367.1 cytochrome b5-like isoform X2 [Macrosteles quadrilineatus]	Belongs to the cytochrome b5 family	GO:0002682,GO:0003674,GO:0003824,GO:0004033,GO:0004129,GO:0004768,GO:0005215,GO:0005488,GO:0005515,GO:0005575,GO:0005622,GO:0005623,GO:0005737,GO:0005739,GO:0005740,GO:0005741,GO:0005783,GO:0005789,GO:0005829,GO:0005975,GO:0005996,GO:0006082,GO:0006091,GO:0006629,GO:0006631,GO:0006732,GO:0006766,GO:0006767,GO:0006810,GO:0006811,GO:0006812,GO:0008047,GO:0008150,GO:0008152,GO:0008324,GO:0009055,GO:…	NaN	NaN		0.786015	1.29682	0.00432968	-0.308439	-0.257742	-0.571543	-0.77187	-1.96234	-0.858818	-0.684431	4	4	4	54.9	54.9	54.9	14.85	0	23.115	63799000	12
Eva_GFTU01003630.1.g4119;Eva_occam_tig00210248_pilon.g62892;XP_054274756.1;Eva_tig00024087_pilon.g121849	XP_054274756.1 eukaryotic translation initiation factor 3 subunit I [Macrosteles quadrilineatus]	component of the eukaryotic translation initiation factor 3 (eIF-3) complex, which is involved in protein synthesis of a specialized repertoire of mRNAs and, together with other initiation factors, stimulates binding of mRNA and methionyl-tRNAi to the 40S ribosome. The eIF-3 complex specifically targets and initiates translation of a subset of mRNAs involved in cell proliferation	GO:0001525,GO:0001568,GO:0001889,GO:0001944,GO:0002040,GO:0003674,GO:0003676,GO:0003723,GO:0003743,GO:0005488,GO:0005515,GO:0005575,GO:0005622,GO:0005623,GO:0005737,GO:0005829,GO:0005852,GO:0006412,GO:0006413,GO:0006518,GO:0006807,GO:0007275,GO:0008135,GO:0008150,GO:0008152,GO:0009058,GO:0009059,GO:0009653,GO:0009987,GO:0010467,GO:0019538,GO:0019899,GO:0032501,GO:0032502,GO:0032991,GO:0034641,GO:…	ko00000,ko00001,ko03012	Translation factors		0.752997	1.08792	-0.853243	-0.613707	-0.891438	-1.36056	-2.10777	-2.31377	-0.900383	-1.40901	2	2	2	6.4	6.4	6.4	36.509	0.0011534	13.54	23937000	9
XP_054266647.1;Eva_GFTU01016024.1.g15331	XP_054266647.1 40S ribosomal protein S26 [Macrosteles quadrilineatus]	Structural constituent of ribosome. It is involved in the biological process described with translation	GO:0000184,GO:0000956,GO:0002181,GO:0003674,GO:0003676,GO:0003723,GO:0003729,GO:0003735,GO:0005198,GO:0005488,GO:0005575,GO:0005622,GO:0005623,GO:0005634,GO:0005654,GO:0005737,GO:0005783,GO:0005789,GO:0005791,GO:0005829,GO:0005840,GO:0005844,GO:0006139,GO:0006401,GO:0006402,GO:0006412,GO:0006413,GO:0006518,GO:0006605,GO:0006612,GO:0006613,GO:0006614,GO:0006725,GO:0006807,GO:0006810,GO:0006886,GO:…	br01610,ko00000,ko00001,ko00002,ko03011	Ribosome		0.752576	2.95494	0.633278	0.152004	0.44541	0.569838	-0.279102	-0.491678	-0.297838	-0.141157	2	2	2	20.7	20.7	20.7	13.262	0.0012121	14.955	78220000	15
Eva_tig00015406_pilon.g84598;Eva_GFTU01006747.1.g7088	XP_054286476.1 fructose-1,6-bisphosphatase 1-like isoform X2 [Macrosteles quadrilineatus]	Belongs to the FBPase class 1 family	GO:0000122,GO:0000166,GO:0000988,GO:0000989,GO:0001076,GO:0001191,GO:0001558,GO:0003674,GO:0003824,GO:0005488,GO:0005515,GO:0005575,GO:0005622,GO:0005623,GO:0005634,GO:0005654,GO:0005737,GO:0005829,GO:0005886,GO:0005975,GO:0005984,GO:0005985,GO:0005986,GO:0005996,GO:0006000,GO:0006002,GO:0006006,GO:0006094,GO:0006109,GO:0006110,GO:0006111,GO:0006140,GO:0006355,GO:0006357,GO:0006793,GO:0006796,GO:…	ko00000,ko00001,ko00002,ko01000,ko04147	Exosome		0.751859	3.12373	0.711452	0.820469	0.665941	0.688745	0.206224	-0.251297	0.124172	-0.199928	3	3	1	24	24	12.3	32.722	0	59.362	61201000	23
Eva_tig00009949_pilon.g57821;Eva_GFTU01001756.1.g2314	XP_054280425.1 malate dehydrogenase, mitochondrial-like [Macrosteles quadrilineatus]	Malate dehydrogenase	GO:0003674,GO:0003824,GO:0005488,GO:0005515,GO:0005575,GO:0005622,GO:0005623,GO:0005737,GO:0005739,GO:0005759,GO:0005975,GO:0005996,GO:0006006,GO:0006082,GO:0006091,GO:0006094,GO:0006099,GO:0006101,GO:0006107,GO:0006108,GO:0006139,GO:0006464,GO:0006473,GO:0006475,GO:0006725,GO:0006732,GO:0006733,GO:0006734,GO:0006753,GO:0006793,GO:0006796,GO:0006807,GO:0008150,GO:0008152,GO:0009058,GO:0009060,GO:…	ko00000,ko00001,ko00002,ko01000	Enzymes		0.742121	1.41798	-0.761526	-1.18029	-0.753923	-0.782497	-2.31772	-1.09533	-1.39198	-1.64168	10	2	2	33.6	8.3	8.3	34.335	0.0011891	14.08	38481000	34
Eva_GFTU01010677.1.g10938;Eva_occam_tig00218905_pilon.g84049;Eva_occam_tig00218906_pilon.g84050;Eva_occam_tig00028009_pilon.g34148;Eva_occam_tig00026794_pilon.g33053;Eva_tig00020281_pilon.g106578;Eva_tig00135724_pilon.g249747;Eva_tig00020281_pilon.g106576	XP_054277025.1 lysosomal aspartic protease-like [Macrosteles quadrilineatus]	aspartic-type endopeptidase activity. It is involved in the biological process described with proteolysis	GO:0000045,GO:0000323,GO:0001775,GO:0001894,GO:0002252,GO:0002263,GO:0002274,GO:0002275,GO:0002283,GO:0002366,GO:0002376,GO:0002443,GO:0002444,GO:0002446,GO:0002478,GO:0002495,GO:0002504,GO:0003674,GO:0003824,GO:0004175,GO:0004190,GO:0004197,GO:0004252,GO:0005488,GO:0005515,GO:0005575,GO:0005576,GO:0005615,GO:0005622,GO:0005623,GO:0005737,GO:0005764,GO:0005768,GO:0005770,GO:0005771,GO:0005773,GO:…	ko00000,ko00001,ko01000,ko01002,ko04147	Exosome		0.734785	1.96868	-0.540379	-0.546688	-0.401667	0.295536	-1.06255	-1.05498	-1.02844	-0.986362	8	8	8	34.2	34.2	34.2	46.273	0	66.725	126740000	52
Eva_occam_tig00213804_pilon.g73402;XP_054290803.1;XP_054290802.1;XP_054290070.1;XP_054260894.1;XP_054260893.1;Eva_GFTU01005299.1.g5712;Eva_tig00023177_pilon.g118328	XP_054260893.1 AP-2 complex subunit alpha-like [Macrosteles quadrilineatus]	Adaptins are components of the adapter complexes which link clathrin to receptors in coated vesicles	GO:0000003,GO:0000278,GO:0000281,GO:0000323,GO:0000910,GO:0001775,GO:0002064,GO:0002065,GO:0002066,GO:0002252,GO:0002263,GO:0002274,GO:0002275,GO:0002283,GO:0002366,GO:0002376,GO:0002443,GO:0002444,GO:0002446,GO:0002478,GO:0002495,GO:0002504,GO:0002682,GO:0003006,GO:0003674,GO:0005102,GO:0005215,GO:0005488,GO:0005515,GO:0005543,GO:0005575,GO:0005622,GO:0005623,GO:0005737,GO:0005764,GO:0005765,GO:…	ko00000,ko00001,ko04131,ko04147	Exosome		0.723625	1.40252	-1.69888	NaN	-2.13106	-1.50782	-2.67367	-2.84684	-2.47248	-2.01853	2	2	2	5.3	5.3	5.3	101.34	0.00123	15.242	12673000	9
Eva_GFTU01001167.1.g1495;Eva_occam_tig00001311_pilon.g3066;Eva_tig00019236_pilon.g101915;Eva_tig00019236_pilon.g101918	XP_046683991.1 plasma membrane calcium-transporting ATPase 2 isoform X1 [Homalodisca vitripennis]	Plasma membrane calcium transporter ATPase C terminal	GO:0002119,GO:0002164,GO:0003674,GO:0003824,GO:0005215,GO:0005388,GO:0005575,GO:0005622,GO:0005623,GO:0005886,GO:0005887,GO:0006810,GO:0006811,GO:0006812,GO:0006816,GO:0006873,GO:0006874,GO:0006875,GO:0006897,GO:0007275,GO:0008150,GO:0008324,GO:0009790,GO:0009791,GO:0009792,GO:0009987,GO:0015075,GO:0015085,GO:0015318,GO:0015399,GO:0015405,GO:0015662,GO:0016020,GO:0016021,GO:0016192,GO:0016462,GO:…	ko00000,ko00001,ko01000	Enzymes		0.707855	1.09944	-1.49003	-0.0150166	-0.749598	-0.695848	-1.37207	-1.82937	-1.11516	-1.46531	4	4	4	4.8	4.8	4.8	132.72	0	31.338	44663000	11
Eva_tig00029325_pilon.g139613;Eva_Contig77.g8;Eva_occam_tig00033061_pilon.g38135;XP_054258814.1	XP_054258814.1 lysozyme M1-like [Macrosteles quadrilineatus]	Glycosyl hydrolases family 25	NaN	ko00000	NaN		0.675785	1.56088	0.307566	1.30464	0.414568	0.627062	0.128538	-0.0972881	-0.149529	0.0689774	9	9	9	48.9	48.9	48.9	21.266	0	58.383	248900000	54
Eva_GFTU01014746.1.g14373;Eva_GFTU01014747.1.g14374;Eva_tig00141579_pilon.g277824;Eva_occam_tig00009262_pilon.g13764	XP_046674553.1 tripeptidyl-peptidase 2-like [Homalodisca vitripennis]	Tripeptidyl peptidase II	GO:0000209,GO:0003674,GO:0003824,GO:0004175,GO:0004177,GO:0005488,GO:0005515,GO:0005575,GO:0005622,GO:0005623,GO:0005634,GO:0005654,GO:0005737,GO:0005829,GO:0006464,GO:0006508,GO:0006807,GO:0008150,GO:0008152,GO:0008233,GO:0008236,GO:0008238,GO:0008240,GO:0009987,GO:0010883,GO:0010884,GO:0016043,GO:0016567,GO:0016604,GO:0016787,GO:0017171,GO:0019538,GO:0022607,GO:0031974,GO:0031981,GO:0032446,GO:…	ko00000,ko01000,ko01002,ko03110	Chaperones and folding catalysts		0.659643	1.40501	-1.2683	NaN	-1.48932	-1.79818	-2.25166	-2.59442	-2.08493	-1.78197	2	2	2	3.4	3.4	3.4	136.56	0.0030992	11.304	19089000	8
XP_054271868.1;XP_054257193.1;Eva_GFTU01013136.1.g13238;Eva_tig00021585_pilon.g112188;Eva_tig00033829_pilon.g151236;Eva_occam_tig00005984_pilon.g9269;Eva_occam_tig00012589_pilon.g17730	XP_054257193.1 40S ribosomal protein S8 [Macrosteles quadrilineatus]	Belongs to the eukaryotic ribosomal protein eS8 family	GO:0000184,GO:0000462,GO:0000956,GO:0002164,GO:0002181,GO:0002376,GO:0002520,GO:0003674,GO:0003735,GO:0005198,GO:0005575,GO:0005622,GO:0005623,GO:0005634,GO:0005654,GO:0005737,GO:0005783,GO:0005829,GO:0005840,GO:0006139,GO:0006364,GO:0006396,GO:0006401,GO:0006402,GO:0006412,GO:0006413,GO:0006518,GO:0006605,GO:0006612,GO:0006613,GO:0006614,GO:0006725,GO:0006807,GO:0006810,GO:0006886,GO:0007275,GO:…	br01610,ko00000,ko00001,ko00002,ko03011	Ribosome		0.65651	4.37019	0.613737	0.640749	0.627958	0.813677	0.108454	-0.00794601	-0.0824375	0.0520115	7	7	7	34.1	34.1	34.1	24.098	0	77.985	274370000	137
Eva_GFTU01001717.1.g2276;Eva_occam_tig00210235_pilon.g62845;Eva_tig00004626_pilon.g28744;Eva_tig00145074_pilon.g287404;XP_054285118.1;XP_054285117.1;Eva_tig00004626_pilon.g28742	XP_054285117.1 delta(3,5)-Delta(2,4)-dienoyl-CoA isomerase, mitochondrial isoform X1 [Macrosteles quadrilineatus]	catalytic activity. It is involved in the biological process described with metabolic process	GO:0003674,GO:0005102,GO:0005488,GO:0005515,GO:0005575,GO:0005622,GO:0005623,GO:0005737,GO:0005739,GO:0005777,GO:0005782,GO:0005829,GO:0006082,GO:0006605,GO:0006625,GO:0006629,GO:0006631,GO:0006635,GO:0006810,GO:0006886,GO:0006996,GO:0007031,GO:0008104,GO:0008150,GO:0008152,GO:0009056,GO:0009062,GO:0009987,GO:0015031,GO:0015833,GO:0016042,GO:0016043,GO:0016054,GO:0019395,GO:0019752,GO:0030258,GO:…	ko00000,ko00001,ko01000	Enzymes		0.649244	3.14353	0.559149	0.540474	0.838312	0.679201	-0.043047	-0.0975056	-0.0696831	0.230394	3	3	3	19.8	19.8	19.8	33.18	0	31.602	69050000	14
Eva_occam_tig00213037_pilon.g71255;XP_054289382.1;XP_054277147.1;Eva_GFTU01002449.1.g2946;Eva_tig00021465_pilon.g111623;Eva_tig00034523_pilon.g152705;Eva_occam_tig00222904_pilon.g89499;Eva_tig00034523_pilon.g152708;Eva_tig00143632_pilon.g283820;Eva_tig00141638_pilon.g277987	XP_054277147.1 coatomer subunit gamma-like [Macrosteles quadrilineatus]	The coatomer is a cytosolic protein complex that binds to dilysine motifs and reversibly associates with Golgi non- clathrin-coated vesicles, which further mediate biosynthetic protein transport from the ER, via the Golgi up to the trans Golgi network. Coatomer complex is required for budding from Golgi membranes, and is essential for the retrograde Golgi-to-ER transport of dilysine-tagged protei…	GO:0000003,GO:0000139,GO:0000278,GO:0000280,GO:0000281,GO:0000910,GO:0001763,GO:0002009,GO:0002164,GO:0002165,GO:0002168,GO:0002790,GO:0005575,GO:0005622,GO:0005623,GO:0005737,GO:0005783,GO:0005789,GO:0005793,GO:0005794,GO:0005798,GO:0005801,GO:0005829,GO:0006810,GO:0006888,GO:0006890,GO:0006891,GO:0006928,GO:0006996,GO:0007017,GO:0007018,GO:0007049,GO:0007112,GO:0007140,GO:0007275,GO:0007276,GO:…	ko00000,ko04131,ko04147	Exosome		0.644989	1.35186	-1.59184	-1.72548	-1.58314	-0.783312	-2.09086	-2.43331	-1.94214	-1.79742	3	3	3	9.5	9.5	9.5	55.658	0	19.008	33446000	15
Eva_GFTU01011402.1.g11638;Eva_tig00023364_pilon.g119206;Eva_tig00003240_pilon.g20469;Eva_tig00003066_pilon.g19630;Eva_occam_tig00212357_pilon.g69362;Eva_occam_tig00002973_pilon.g5235;XP_054272999.1;XP_054272998.1	XP_054272998.1 gelsolin, cytoplasmic isoform X1 [Macrosteles quadrilineatus]	Gelsolin homology domain	GO:0003674,GO:0003779,GO:0005488,GO:0005515,GO:0005575,GO:0005576,GO:0005622,GO:0005623,GO:0005737,GO:0005829,GO:0005856,GO:0005884,GO:0006996,GO:0007010,GO:0007015,GO:0008092,GO:0008150,GO:0008154,GO:0009987,GO:0015629,GO:0016043,GO:0022607,GO:0030029,GO:0030036,GO:0030041,GO:0034622,GO:0043226,GO:0043228,GO:0043229,GO:0043232,GO:0043933,GO:0044085,GO:0044422,GO:0044424,GO:0044430,GO:0044444,GO:…	ko00000,ko00001,ko04090,ko04091,ko04147,ko04812	Cytoskeleton proteins		0.642666	1.24778	-0.441013	-1.30803	-1.26405	-1.01749	-1.40564	-2.18092	-1.37934	-1.63536	7	7	7	10.9	10.9	10.9	89.078	0	42.251	92087000	38
Eva_occam_tig00050875_pilon.g45167;Eva_tig00043381_pilon.g169017;Eva_occam_tig00015124_pilon.g20744;Eva_tig00018743_pilon.g100070;Eva_GFTU01013357.1.g13380;Eva_occam_tig00004634_pilon.g7531;XP_054279640.1	XP_054279640.1 dolichyl-diphosphooligosaccharide--protein glycosyltransferase subunit 1 [Macrosteles quadrilineatus]	Essential subunit of the N-oligosaccharyl transferase (OST) complex which catalyzes the transfer of a high mannose oligosaccharide from a lipid-linked oligosaccharide donor to an asparagine residue within an Asn-X-Ser Thr consensus motif in nascent polypeptide chains	GO:0003674,GO:0003824,GO:0004576,GO:0004579,GO:0005575,GO:0005622,GO:0005623,GO:0005737,GO:0005783,GO:0005789,GO:0005791,GO:0005829,GO:0006464,GO:0006486,GO:0006487,GO:0006807,GO:0006810,GO:0008150,GO:0008152,GO:0008250,GO:0009058,GO:0009059,GO:0009100,GO:0009101,GO:0009987,GO:0012505,GO:0015833,GO:0016020,GO:0016740,GO:0016757,GO:0016758,GO:0018193,GO:0018196,GO:0018279,GO:0019538,GO:0031410,GO:…	ko00000,ko00001,ko00002	NaN		0.642389	2.55629	-0.632959	-0.487621	-0.162634	-0.0964642	-0.978872	-0.908957	-1.02691	-1.0345	6	6	6	27.2	27.2	27.2	40.648	0	47.462	100930000	43
Eva_GFTU01009708.1.g10034;Eva_occam_tig00006407_pilon.g9703;Eva_occam_tig00034530_pilon.g39044;Eva_occam_tig00006648_pilon.g10036;XP_054282118.1	XP_054282118.1 60S ribosomal protein L6 [Macrosteles quadrilineatus]	Structural constituent of ribosome. It is involved in the biological process described with	GO:0000027,GO:0000049,GO:0000184,GO:0000956,GO:0002181,GO:0003674,GO:0003676,GO:0003677,GO:0003723,GO:0003729,GO:0003735,GO:0005198,GO:0005488,GO:0005515,GO:0005575,GO:0005622,GO:0005623,GO:0005634,GO:0005730,GO:0005737,GO:0005783,GO:0005789,GO:0005791,GO:0005829,GO:0005840,GO:0005844,GO:0006139,GO:0006355,GO:0006401,GO:0006402,GO:0006412,GO:0006413,GO:0006518,GO:0006605,GO:0006612,GO:0006613,GO:…	br01610,ko00000,ko00001,ko00002,ko03011	Ribosome		0.638522	3.85396	0.258345	0.362955	0.468513	0.423939	-0.425518	-0.243698	-0.145208	-0.225912	7	7	7	26.8	26.8	26.8	31.185	0	51.378	204730000	82
Eva_GFTU01007207.1.g7521;Eva_tig00065630_pilon.g197559;XP_054258734.1;Eva_tig00015951_pilon.g87244;XP_054279417.1;Eva_tig00015951_pilon.g87242	XP_054258734.1 uncharacterized protein LOC128983462 [Macrosteles quadrilineatus]	Inorganic pyrophosphatase	GO:0000228,GO:0000785,GO:0000790,GO:0002682,GO:0003674,GO:0003824,GO:0004427,GO:0005575,GO:0005622,GO:0005623,GO:0005634,GO:0005694,GO:0005737,GO:0005773,GO:0006139,GO:0006325,GO:0006338,GO:0006351,GO:0006725,GO:0006807,GO:0006996,GO:0007154,GO:0007165,GO:0008150,GO:0008152,GO:0008593,GO:0009058,GO:0009059,GO:0009719,GO:0009725,GO:0009755,GO:0009966,GO:0009967,GO:0009987,GO:0010033,GO:0010467,GO:…	ko00000,ko00001,ko01000,ko03036	Chromosome and associated proteins		0.587039	3.2221	0.475471	0.613321	0.701061	0.747194	0.0370598	0.153576	-0.137089	0.135344	19	19	19	77.4	77.4	77.4	32.562	0	170	574190000	207
Eva_GFTU01017199.1.g16220;XP_054263994.1;XP_054263995.1	XP_054263994.1 60S ribosomal protein L31 isoform X1 [Macrosteles quadrilineatus]	Structural constituent of ribosome. It is involved in the biological process described with	GO:0000184,GO:0000956,GO:0002181,GO:0003674,GO:0003735,GO:0005198,GO:0005575,GO:0005622,GO:0005623,GO:0005737,GO:0005829,GO:0005840,GO:0005844,GO:0006139,GO:0006401,GO:0006402,GO:0006412,GO:0006413,GO:0006518,GO:0006605,GO:0006612,GO:0006613,GO:0006614,GO:0006725,GO:0006807,GO:0006810,GO:0006886,GO:0008104,GO:0008150,GO:0008152,GO:0009056,GO:0009057,GO:0009058,GO:0009059,GO:0009892,GO:0009987,GO:…	br01610,ko00000,ko00001,ko00002,ko03011	Ribosome		0.572813	2.08577	0.392708	0.342916	0.482666	0.512436	-0.557137	0.0211792	0.0617237	-0.0862923	3	3	3	28.2	28.2	28.2	14.394	0	23.442	119740000	65
XP_054290605.1;XP_054271592.1;Eva_GFTU01006720.1.g7065;Eva_tig00023264_pilon.g118742	XP_054271592.1 60S ribosomal protein L18a-like [Macrosteles quadrilineatus]	Belongs to the eukaryotic ribosomal protein eL20 family	GO:0000184,GO:0000956,GO:0002181,GO:0003674,GO:0003676,GO:0003723,GO:0003735,GO:0005198,GO:0005488,GO:0005575,GO:0005622,GO:0005623,GO:0005737,GO:0005829,GO:0005840,GO:0005844,GO:0006139,GO:0006401,GO:0006402,GO:0006412,GO:0006413,GO:0006518,GO:0006605,GO:0006612,GO:0006613,GO:0006614,GO:0006725,GO:0006807,GO:0006810,GO:0006886,GO:0008104,GO:0008150,GO:0008152,GO:0009056,GO:0009057,GO:0009058,GO:…	br01610,ko00000,ko00001,ko00002,ko03011	Ribosome		0.57184	1.39624	1.02274	1.7833	1.12805	1.17209	0.389818	0.682699	1.05449	0.691814	4	4	4	19.2	19.2	19.2	20.967	0	22.301	153930000	42
Eva_GFTU01004832.1.g5269;Eva_tig00137060_pilon.g256991;Eva_occam_tig00220051_pilon.g85848;Eva_tig00007119_pilon.g42858;Eva_occam_tig00220053_pilon.g85850;Eva_GFTU01006365.1.g6731;Eva_occam_tig00220052_pilon.g85849;Eva_tig00032218_pilon.g147516;XP_054286859.1;Eva_tig00007119_pilon.g42861;XP_054283138.1;Eva_tig00052732_pilon.g183541;Eva_GFTU01007866.1.g8156;XP_054266104.1;XP_054266335.1;Eva_tig0001…	XP_054266748.1 NADP-dependent malic enzyme-like isoform X2 [Macrosteles quadrilineatus]	It is involved in the biological process described with oxidation-reduction process	GO:0000166,GO:0003674,GO:0003824,GO:0004470,GO:0004471,GO:0004473,GO:0005488,GO:0005575,GO:0005622,GO:0005623,GO:0005737,GO:0005739,GO:0005759,GO:0005829,GO:0005975,GO:0006082,GO:0006090,GO:0006091,GO:0006099,GO:0006101,GO:0006108,GO:0006139,GO:0006140,GO:0006725,GO:0006732,GO:0006733,GO:0006739,GO:0006741,GO:0006753,GO:0006793,GO:0006796,GO:0006807,GO:0007275,GO:0007568,GO:0008150,GO:0008152,GO:…	ko00000,ko00001,ko00002,ko01000	Enzymes		0.560732	1.45773	3.60852	3.30984	3.3813	4.08075	3.19585	3.24031	2.77128	2.93003	35	35	9	69.4	69.4	24.8	70.14	0	323.31	5126400000	1074
Eva_GFTU01000353.1.g428;Eva_tig00067509_pilon.g199039;Eva_tig00021528_pilon.g111908;Eva_occam_tig00028822_pilon.g34839;Eva_occam_tig00017815_pilon.g23885;XP_054278107.1;XP_054277585.1	XP_054277585.1 peptidyl-prolyl cis-trans isomerase B-like [Macrosteles quadrilineatus]	PPIases accelerate the folding of proteins. It catalyzes the cis-trans isomerization of proline imidic peptide bonds in oligopeptides	GO:0000413,GO:0003674,GO:0003755,GO:0003824,GO:0005575,GO:0005576,GO:0005615,GO:0005622,GO:0005623,GO:0005737,GO:0006464,GO:0006807,GO:0008150,GO:0008152,GO:0009987,GO:0016853,GO:0016859,GO:0018193,GO:0018208,GO:0019538,GO:0036211,GO:0043170,GO:0043412,GO:0044237,GO:0044238,GO:0044260,GO:0044267,GO:0044421,GO:0044424,GO:0044464,GO:0071704,GO:0140096,GO:1901564	ko00000,ko01000,ko03110	Chaperones and folding catalysts		0.555537	2.22937	0.590891	0.921038	0.521082	0.385317	-0.127644	0.169653	0.149708	0.00446129	7	7	7	42.1	42.1	42.1	23.168	0	46.496	180660000	64
Eva_GFTU01000871.1.g1137;Eva_tig00136039_pilon.g251555;Eva_occam_tig00004166_pilon.g6966;XP_054265302.1;XP_054264818.1;Eva_tig00055078_pilon.g187139;Eva_tig00136039_pilon.g251556	XP_054264818.1 transaldolase-like [Macrosteles quadrilineatus]	Transaldolase is important for the balance of metabolites in the pentose-phosphate pathway	GO:0003674,GO:0003824,GO:0004801,GO:0005488,GO:0005575,GO:0005622,GO:0005623,GO:0005634,GO:0005654,GO:0005737,GO:0005829,GO:0005975,GO:0005996,GO:0005997,GO:0005999,GO:0006002,GO:0006081,GO:0006098,GO:0006139,GO:0006725,GO:0006732,GO:0006733,GO:0006739,GO:0006753,GO:0006793,GO:0006796,GO:0006807,GO:0007154,GO:0007165,GO:0007166,GO:0008150,GO:0008152,GO:0009052,GO:0009058,GO:0009117,GO:0009987,GO:…	ko00000,ko00001,ko00002,ko01000	Enzymes		0.532176	3.38721	1.7894	1.70097	1.97705	1.92653	1.23272	1.4236	1.27378	1.33516	15	15	15	50.9	50.9	50.9	37.135	0	146.77	762570000	227

## Sheet: FD_downregulated_DDA
Protein_group	best_hit_blastp	domain_description	gene_ontology	BRITE_codes	BRITE_functional_hierarchies	Notes	fold_change	-Log(P-value)	LFQ intensity FD1	LFQ intensity FD2	LFQ intensity FD3	LFQ intensity FD4	LFQ intensity H1	LFQ intensity H2	LFQ intensity H3	LFQ intensity H4	Peptides	Razor + unique peptides	Unique peptides	Sequence coverage [%]	Unique + razor sequence coverage [%]	Unique sequence coverage [%]	Mol. weight [kDa]	Q-value	Score	Intensity	MS/MS count
Eva_GFTU01000035.1.g51;Eva_tig00020462_pilon.g107551;Eva_tig00132783_pilon.g230049;Eva_tig00133408_pilon.g234751;Eva_tig00018829_pilon.g100459;Eva_tig00069535_pilon.g200775;Eva_tig00007800_pilon.g46650;Eva_tig00132782_pilon.g230048;XP_054271091.1;XP_054271089.1;XP_054270952.1;XP_054270951.1	XP_054270951.1 beta-galactosidase-like isoform X1 [Macrosteles quadrilineatus]	Beta-galactosidase activity. It is involved in the biological process described with carbohydrate metabolic process	GO:0000323,GO:0001775,GO:0002252,GO:0002263,GO:0002274,GO:0002275,GO:0002283,GO:0002366,GO:0002376,GO:0002443,GO:0002444,GO:0002446,GO:0003674,GO:0003824,GO:0004308,GO:0004553,GO:0004565,GO:0005488,GO:0005515,GO:0005575,GO:0005576,GO:0005615,GO:0005622,GO:0005623,GO:0005737,GO:0005764,GO:0005766,GO:0005773,GO:0005775,GO:0005794,GO:0005975,GO:0005996,GO:0006012,GO:0006022,GO:0006026,GO:0006027,GO:…	ko00000,ko00001,ko00002,ko01000,ko04147	Exosome		-3.5851	2.69783	-2.53098	NaN	-4.62813	-3.63975	0.0413589	-0.0680237	-0.711491	0.680059	9	9	7	23.9	23.9	16.2	71.161	0	80.563	189860000	81
Eva_GFTU01002348.1.g2856;Eva_tig00142093_pilon.g279490;Eva_occam_tig00217414_pilon.g81314;XP_054257652.1;XP_054258638.1;XP_054258637.1;XP_054258636.1;XP_054258635.1;XP_054258634.1;XP_054258633.1	XP_054258633.1 uroporphyrinogen-III synthase-like isoform X1 [Macrosteles quadrilineatus]	uroporphyrinogen-III synthase activity. It is involved in the biological process described with tetrapyrrole biosynthetic process	GO:0003674,GO:0003824,GO:0004852,GO:0005488,GO:0005575,GO:0005622,GO:0005623,GO:0005737,GO:0005739,GO:0005829,GO:0006082,GO:0006725,GO:0006778,GO:0006779,GO:0006780,GO:0006783,GO:0006807,GO:0008150,GO:0008152,GO:0009058,GO:0009987,GO:0016053,GO:0016829,GO:0016835,GO:0016836,GO:0018130,GO:0019438,GO:0019752,GO:0033013,GO:0033014,GO:0034641,GO:0042168,GO:0042440,GO:0043226,GO:0043227,GO:0043229,GO:…	ko00000,ko00001,ko00002,ko01000	Enzymes		-3.17076	4.20143	-2.26761	-3.41252	-2.17163	-2.02038	0.770241	0.715305	0.744539	0.580809	5	5	1	41.8	41.8	10.3	28.054	0	61.864	125590000	33
Eva_GFTU01005773.1.g6173;XP_054262108.1;XP_054262107.1;XP_054262106.1;Eva_occam_tig00016752_pilon.g22897;Eva_tig00047141_pilon.g174888;Eva_tig00035019_pilon.g153785;Eva_tig00035019_pilon.g153786	XP_054262106.1 pyruvate carboxylase, mitochondrial isoform X1 [Macrosteles quadrilineatus]	Catalyzes a 2-step reaction, involving the ATP-dependent carboxylation of the covalently attached biotin in the first step and the transfer of the carboxyl group to pyruvate in the second	GO:0000166,GO:0003674,GO:0003824,GO:0004736,GO:0005488,GO:0005515,GO:0005524,GO:0005575,GO:0005622,GO:0005623,GO:0005737,GO:0005739,GO:0005740,GO:0005743,GO:0005759,GO:0005829,GO:0005975,GO:0005996,GO:0006006,GO:0006082,GO:0006090,GO:0006094,GO:0006107,GO:0006732,GO:0006766,GO:0006767,GO:0006768,GO:0006790,GO:0006807,GO:0008144,GO:0008150,GO:0008152,GO:0009058,GO:0009374,GO:0009889,GO:0009891,GO:…	ko00000,ko00001,ko00002,ko01000	Enzymes		-3.03375	5.96932	-3.19336	-3.10655	-3.03526	-2.93812	-0.113564	0.105471	0.265491	-0.395679	12	12	2	18.3	18.3	1.8	134.33	0	90.484	164250000	59
Eva_GFTU01004236.1.g4706;Eva_occam_tig00008575_pilon.g12822;Eva_tig00025627_pilon.g127523;Eva_tig00026612_pilon.g130896;XP_054273167.1;XP_054272473.1;XP_054273166.1;XP_054272472.1	XP_054272472.1 protein obstructor-E-like isoform X1 [Macrosteles quadrilineatus]	Chitin-binding domain type 2	GO:0003674,GO:0005488,GO:0005575,GO:0005576,GO:0005615,GO:0007275,GO:0007424,GO:0008061,GO:0008144,GO:0008150,GO:0008362,GO:0032501,GO:0032502,GO:0035150,GO:0035151,GO:0035152,GO:0040003,GO:0040008,GO:0040014,GO:0042335,GO:0044421,GO:0048638,GO:0048731,GO:0048856,GO:0050789,GO:0050793,GO:0051239,GO:0060541,GO:0065007,GO:0065008,GO:0090066,GO:0097367	NaN	NaN		-3.01618	1.69385	-2.62051	-2.35289	1.2528	-2.58378	1.53759	1.06705	1.9096	1.24608	11	11	11	48.3	48.3	48.3	31.671	0	85.019	411740000	99
Eva_occam_tig00080496_pilon.g49578;Eva_tig00030941_pilon.g144133;XP_054275076.1;XP_054275075.1;XP_054275013.1;XP_054275012.1	XP_054275075.1 uncharacterized protein LOC128994504 [Macrosteles quadrilineatus]	NaN	NaN	NaN	NaN		-2.92956	4.33774	-2.82867	-2.45061	-2.43241	-3.24557	-0.400127	0.47406	0.469603	0.217461	4	4	4	19.7	19.7	19.7	31.862	0	45.465	117160000	36
Eva_GFTU01016854.1.g15952;Eva_occam_tig00215124_pilon.g76713;Eva_tig00137670_pilon.g260485	XP_054263293.1 malignant T-cell-amplified sequence 1 homolog [Macrosteles quadrilineatus]	RNA binding	GO:0001731,GO:0002181,GO:0002183,GO:0002188,GO:0005575,GO:0005622,GO:0005623,GO:0005737,GO:0005829,GO:0005840,GO:0005886,GO:0006412,GO:0006413,GO:0006417,GO:0006446,GO:0006518,GO:0006807,GO:0006996,GO:0008150,GO:0008152,GO:0008284,GO:0009058,GO:0009059,GO:0009889,GO:0009891,GO:0009893,GO:0009987,GO:0010467,GO:0010468,GO:0010556,GO:0010557,GO:0010604,GO:0010608,GO:0010628,GO:0015935,GO:0016020,GO:…	ko00000	NaN		-2.91792	3.43573	-4.38538	-4.53765	-4.01318	-3.30648	NaN	-1.16748	-0.90604	-1.35472	1	1	1	9.9	9.9	9.9	20.387	0.0035242	7.2367	27038000	18
Eva_tig00132969_pilon.g231321;XP_054259063.1;Eva_GFTU01002259.1.g2778	XP_054259063.1 programmed cell death protein 4 [Macrosteles quadrilineatus]	Domain in DAP-5, eIF4G, MA-3 and other proteins.	GO:0000003,GO:0001817,GO:0001818,GO:0001837,GO:0001932,GO:0001933,GO:0002237,GO:0003006,GO:0003007,GO:0005575,GO:0005622,GO:0005623,GO:0005634,GO:0005737,GO:0005829,GO:0006355,GO:0006357,GO:0006469,GO:0006915,GO:0007154,GO:0007165,GO:0007166,GO:0007167,GO:0007178,GO:0007275,GO:0007276,GO:0007281,GO:0007292,GO:0007293,GO:0007507,GO:0007568,GO:0007569,GO:0008150,GO:0008219,GO:0008283,GO:0008285,GO:…	ko00000,ko00001	NaN		-2.79776	3.92109	-3.35868	-4.07281	-3.28927	-2.62979	-0.209164	-0.697466	-0.523769	-0.729095	4	4	4	16.7	16.7	16.7	46.959	0	30.708	63975000	22
Eva_GFTU01014633.1.g14282;Eva_tig00026952_pilon.g132226	XP_054284337.1 39S ribosomal protein L12, mitochondrial-like [Macrosteles quadrilineatus]	Ribosomal protein L7/L12 dimerisation domain	GO:0000313,GO:0000314,GO:0000315,GO:0000959,GO:0001558,GO:0003674,GO:0003676,GO:0003682,GO:0003723,GO:0003735,GO:0005198,GO:0005488,GO:0005515,GO:0005575,GO:0005622,GO:0005623,GO:0005737,GO:0005739,GO:0005740,GO:0005743,GO:0005759,GO:0005761,GO:0005762,GO:0005763,GO:0005840,GO:0006139,GO:0006351,GO:0006355,GO:0006390,GO:0006412,GO:0006414,GO:0006415,GO:0006518,GO:0006725,GO:0006807,GO:0006810,GO:…	br01610,ko00000,ko00001,ko00002,ko02000,ko03011	Ribosome		-2.71799	4.72097	-1.59254	-2.27492	-1.38401	-1.58792	1.28181	0.915804	1.07206	0.76288	2	2	2	17.5	17.5	17.5	19.272	0	40.615	100910000	46
Eva_GFTU01009195.1.g9522;Eva_tig00023320_pilon.g119008	XP_054280510.1 myosin light chain alkali-like [Macrosteles quadrilineatus]	light chain 1	GO:0000146,GO:0003008,GO:0003012,GO:0003674,GO:0003774,GO:0003824,GO:0005575,GO:0005622,GO:0005623,GO:0005737,GO:0005856,GO:0005859,GO:0006936,GO:0007498,GO:0008150,GO:0009888,GO:0015629,GO:0016459,GO:0016460,GO:0016462,GO:0016787,GO:0016817,GO:0016818,GO:0017111,GO:0032501,GO:0032502,GO:0032991,GO:0043226,GO:0043228,GO:0043229,GO:0043232,GO:0043292,GO:0044422,GO:0044424,GO:0044430,GO:0044444,GO:…	ko00000,ko00001,ko04812	Cytoskeleton proteins		-2.66588	2.81486	-0.227634	-1.73103	-1.98346	-2.25467	1.13082	0.901625	0.830574	1.60369	4	4	4	34.8	34.8	34.8	18.211	0	75.033	215340000	66
XP_054282111.1;Eva_tig00143683_pilon.g283986;Eva_tig00135651_pilon.g249264	NP_001005101.1 histone H3.3 [Xenopus tropicalis]	Histone H3	GO:0000785,GO:0000786,GO:0003674,GO:0003676,GO:0003677,GO:0003682,GO:0005488,GO:0005575,GO:0005622,GO:0005623,GO:0005634,GO:0005694,GO:0006323,GO:0006325,GO:0006333,GO:0006334,GO:0006996,GO:0008150,GO:0009987,GO:0016043,GO:0022607,GO:0031490,GO:0031491,GO:0031492,GO:0031497,GO:0032991,GO:0032993,GO:0034622,GO:0034728,GO:0043226,GO:0043227,GO:0043228,GO:0043229,GO:0043231,GO:0043232,GO:0043933,GO:…	ko00000,ko00001,ko03036,ko04147	Exosome		-2.64784	2.49985	-2.68751	-3.36239	-1.65769	-0.838636	0.599226	0.490931	0.494263	0.46073	4	1	1	40.4	23.5	23.5	15.328	0	24.087	95036000	40
XP_054269672.1;XP_054269671.1;XP_054268583.1;XP_054268582.1	XP_054268582.1 arginine kinase isoform X3 [Macrosteles quadrilineatus]	Belongs to the ATP guanido phosphotransferase family	GO:0003674,GO:0003824,GO:0004054,GO:0006793,GO:0006796,GO:0008150,GO:0008152,GO:0009987,GO:0016301,GO:0016310,GO:0016740,GO:0016772,GO:0016775,GO:0019202,GO:0044237	ko00000,ko00001,ko00002,ko01000,ko04147	Exosome		-2.61573	2.82901	1.65039	2.23693	2.19279	2.55098	5.84125	3.79716	5.02305	4.43253	37	3	0	63.2	4.2	0	40.05	0	57.368	2035700000	160
Eva_GFTU01003474.1.g3900;Eva_tig00134220_pilon.g240288;XP_054267528.1;Eva_occam_tig00019295_pilon.g25584	XP_054267528.1 26S proteasome non-ATPase regulatory subunit 14 [Macrosteles quadrilineatus]	26S proteasome non-ATPase regulatory subunit	GO:0000502,GO:0000724,GO:0000725,GO:0000726,GO:0001775,GO:0002252,GO:0002263,GO:0002274,GO:0002275,GO:0002283,GO:0002366,GO:0002376,GO:0002443,GO:0002444,GO:0002446,GO:0003674,GO:0003824,GO:0004175,GO:0004843,GO:0005488,GO:0005515,GO:0005575,GO:0005576,GO:0005622,GO:0005623,GO:0005634,GO:0005654,GO:0005737,GO:0005829,GO:0005838,GO:0006139,GO:0006259,GO:0006281,GO:0006302,GO:0006303,GO:0006310,GO:…	ko00000,ko00001,ko00002,ko01002,ko03051,ko04121	Ubiquitin system		-2.61333	2.29517	-3.41203	NaN	-3.68697	-2.30862	-0.0450478	-0.524652	0.0079689	-1.52847	3	3	3	25.7	25.7	25.7	34.743	0	33.353	74065000	21
Eva_occam_tig00218441_pilon.g83187;Eva_GFTU01010613.1.g10883;Eva_tig00042091_pilon.g166840;Eva_occam_tig00027049_pilon.g33311;Eva_occam_tig00026941_pilon.g33192;Eva_tig00041071_pilon.g165238;Eva_tig00143241_pilon.g282832;Eva_occam_tig00221830_pilon.g88194	XP_054289807.1 mitochondrial proton/calcium exchanger protein-like isoform X1 [Macrosteles quadrilineatus]	LETM1-like protein	GO:0001505,GO:0001666,GO:0003674,GO:0005215,GO:0005432,GO:0005451,GO:0005488,GO:0005509,GO:0005575,GO:0005622,GO:0005623,GO:0005737,GO:0005739,GO:0005740,GO:0005743,GO:0006810,GO:0006811,GO:0006812,GO:0006813,GO:0006814,GO:0006816,GO:0006836,GO:0006839,GO:0006851,GO:0006873,GO:0006874,GO:0006875,GO:0006950,GO:0006996,GO:0007005,GO:0007006,GO:0007007,GO:0007154,GO:0007204,GO:0007267,GO:0007268,GO:…	ko00000,ko00001,ko02000,ko03029	Mitochondrial biogenesis		-2.54749	2.15808	-4.17005	-4.38745	-3.97238	-3.8548	-0.630087	-1.07236	-1.10409	-3.38817	2	2	2	17.9	17.9	17.9	31.479	0	23.966	38920000	22
Eva_tig00017313_pilon.g93696;Eva_tig00017313_pilon.g93695;Eva_tig00014578_pilon.g80241;Eva_tig00007808_pilon.g46716;Eva_tig00007808_pilon.g46722;Eva_tig00005631_pilon.g34540;Eva_tig00137894_pilon.g261754;Eva_tig00005631_pilon.g34533;Eva_tig00013276_pilon.g74102;Eva_tig00005631_pilon.g34521;Eva_tig00005631_pilon.g34545;Eva_tig00007650_pilon.g45846;Eva_tig00005631_pilon.g34555;Eva_tig00005631_pilon…	KYQ58796.1 Histone H2A, partial [Trachymyrmex zeteki]	Protein heterodimerization activity	GO:0000228,GO:0000785,GO:0000786,GO:0000788,GO:0000790,GO:0002164,GO:0003674,GO:0003676,GO:0003677,GO:0005488,GO:0005575,GO:0005622,GO:0005623,GO:0005634,GO:0005694,GO:0005700,GO:0005704,GO:0006325,GO:0006996,GO:0007275,GO:0007525,GO:0007526,GO:0008150,GO:0009791,GO:0009987,GO:0016043,GO:0031974,GO:0031981,GO:0032501,GO:0032502,GO:0032991,GO:0032993,GO:0043226,GO:0043227,GO:0043228,GO:0043229,GO:…	ko00000,ko00001,ko00199,ko01000,ko03036,ko04147	Exosome		-2.53879	4.47698	2.11818	1.65215	1.73499	2.42481	4.95047	4.34276	4.45051	4.34154	6	6	4	5.1	5.1	4.5	159.73	0	158.91	2283400000	187
XP_054274444.1;XP_054274443.1;XP_054274442.1;Eva_GFTU01001685.1.g2236;XP_054274441.1;Eva_tig00140969_pilon.g275509	XP_054274444.1 transcriptional activator protein Pur-beta isoform X4 [Macrosteles quadrilineatus]	PurA ssDNA and RNA-binding protein	GO:0000003,GO:0000075,GO:0000228,GO:0000278,GO:0000781,GO:0000784,GO:0000900,GO:0000981,GO:0001067,GO:0003006,GO:0003674,GO:0003676,GO:0003677,GO:0003690,GO:0003691,GO:0003697,GO:0003700,GO:0003705,GO:0003723,GO:0003729,GO:0005488,GO:0005515,GO:0005575,GO:0005622,GO:0005623,GO:0005634,GO:0005657,GO:0005662,GO:0005694,GO:0005737,GO:0006139,GO:0006259,GO:0006260,GO:0006261,GO:0006268,GO:0006270,GO:…	ko00000,ko03019,ko03032	DNA replication proteins		-2.51204	4.58964	-2.06997	-2.45669	-1.94478	-1.46638	0.737135	0.388014	0.540377	0.444809	3	3	3	19.2	19.2	19.2	29.633	0	85.191	92344000	45
Eva_GFTU01004253.1.g4722;Eva_occam_tig00208805_pilon.g56958;XP_054258247.1;XP_054258246.1	XP_046658446.1 mitochondrial enolase superfamily member 1-like isoform X3 [Homalodisca vitripennis]	Mitochondrial enolase superfamily member 1-like	GO:0000287,GO:0003674,GO:0003824,GO:0005488,GO:0005975,GO:0008150,GO:0008152,GO:0009056,GO:0009987,GO:0016052,GO:0016829,GO:0016835,GO:0016836,GO:0043167,GO:0043169,GO:0044237,GO:0044238,GO:0044248,GO:0044262,GO:0044275,GO:0046872,GO:0050023,GO:0071704,GO:1901575	ko00000,ko00001,ko01000	Enzymes		-2.50975	2.26719	-3.9441	NaN	-3.75634	-3.17459	-0.239044	-0.553215	-1.93184	-1.73695	2	2	1	9.1	9.1	5.2	49.995	0.0012579	16.073	37223000	28
Eva_GFTU01017604.1.g16422;Eva_occam_tig00212640_pilon.g70207;Eva_tig00011379_pilon.g64926	XP_054285021.1 la protein homolog [Macrosteles quadrilineatus]	nucleotide binding. It is involved in the biological process described with RNA processing	GO:0000049,GO:0000785,GO:0000791,GO:0000956,GO:0000966,GO:0001682,GO:0003674,GO:0003676,GO:0003723,GO:0003727,GO:0003729,GO:0005488,GO:0005575,GO:0005622,GO:0005623,GO:0005634,GO:0005694,GO:0005737,GO:0006139,GO:0006396,GO:0006399,GO:0006400,GO:0006401,GO:0006402,GO:0006403,GO:0006405,GO:0006409,GO:0006611,GO:0006725,GO:0006807,GO:0006810,GO:0006886,GO:0006913,GO:0008033,GO:0008097,GO:0008098,GO:…	ko00000,ko00001	NaN		-2.49306	1.9939	-2.46983	-2.93843	-1.66856	-0.0114365	1.10416	0.764339	0.870829	0.144661	1	1	1	7.2	7.2	7.2	49.18	0	32.797	93943000	15
Eva_occam_tig00037805_pilon.g40559;Eva_tig00021767_pilon.g112850;Eva_occam_tig00012152_pilon.g17210;XP_054275969.1;XP_054275968.1;XP_054275454.1;XP_054275453.1;Eva_occam_tig00026339_pilon.g32605;Eva_tig00021225_pilon.g110528	XP_054275453.1 NADH dehydrogenase [ubiquinone] 1 beta subcomplex subunit 3-like [Macrosteles quadrilineatus]	NADH-ubiquinone oxidoreductase B12 subunit family	GO:0003674,GO:0003824,GO:0003954,GO:0005575,GO:0005622,GO:0005623,GO:0005737,GO:0005739,GO:0005740,GO:0005743,GO:0005746,GO:0005747,GO:0006091,GO:0006119,GO:0006120,GO:0006139,GO:0006163,GO:0006725,GO:0006753,GO:0006793,GO:0006796,GO:0006807,GO:0006996,GO:0007005,GO:0008137,GO:0008150,GO:0008152,GO:0009117,GO:0009123,GO:0009126,GO:0009141,GO:0009144,GO:0009150,GO:0009161,GO:0009167,GO:0009199,GO:…	ko00000,ko00001,ko00002	NaN		-2.39385	2.83703	-2.80004	NaN	-3.0028	-2.07436	-0.303724	0.106791	0.180368	-0.910954	3	3	3	41.7	41.7	41.7	11.12	0	26.496	71315000	15
Eva_tig00012932_pilon.g72245;Eva_tig00138441_pilon.g264424;Eva_tig00009048_pilon.g53081;Eva_tig00047450_pilon.g175340;XP_054289961.1;Eva_tig00073664_pilon.g204032;Eva_tig00060056_pilon.g192542;Eva_tig00036082_pilon.g156180;Eva_tig00040835_pilon.g164855;Eva_tig00015086_pilon.g83074;XP_054278175.1;Eva_tig00138440_pilon.g264417;Eva_tig00009048_pilon.g53071;Eva_tig00009048_pilon.g53083;Eva_occam_tig0…	XP_054289961.1 uncharacterized protein LOC129005168 [Macrosteles quadrilineatus]	histone H3	NaN	ko00000,ko00001,ko03036,ko04147	Exosome		-2.30427	3.26824	-0.14835	-0.650677	-0.0688667	0.903601	2.13835	2.12309	2.38989	2.60144	4	4	1	9.1	9.1	5.3	64.906	0	56.168	658150000	147
Eva_GFTU01000915.1.g1185;Eva_tig00017781_pilon.g95672;XP_054286543.1	XP_054286543.1 uncharacterized protein LOC129002620 [Macrosteles quadrilineatus]	Belongs to the peptidase C1 family	GO:0000003,GO:0000323,GO:0001775,GO:0001890,GO:0001893,GO:0002252,GO:0002263,GO:0002274,GO:0002275,GO:0002283,GO:0002366,GO:0002376,GO:0002443,GO:0002444,GO:0002446,GO:0003006,GO:0003674,GO:0003824,GO:0004175,GO:0004197,GO:0004252,GO:0005488,GO:0005515,GO:0005518,GO:0005575,GO:0005576,GO:0005615,GO:0005622,GO:0005623,GO:0005634,GO:0005730,GO:0005737,GO:0005739,GO:0005764,GO:0005768,GO:0005773,GO:…	ko00000,ko00001,ko00536,ko01000,ko01002,ko03110,ko04147	Exosome		-2.29179	2.22217	-2.11364	-1.94182	-3.09105	-0.438818	0.381557	0.362875	0.580269	0.257126	6	6	6	34.8	34.8	34.8	38.197	0	58.77	149460000	54
Eva_occam_tig00008703_pilon.g13074;Eva_tig00141753_pilon.g278368	XP_054270369.1 cathepsin L [Macrosteles quadrilineatus]	Cysteine-type peptidase activity. It is involved in the biological process described with proteolysis	GO:0000323,GO:0003674,GO:0003824,GO:0004175,GO:0004197,GO:0005488,GO:0005515,GO:0005575,GO:0005576,GO:0005615,GO:0005622,GO:0005623,GO:0005737,GO:0005764,GO:0005773,GO:0006508,GO:0006807,GO:0008150,GO:0008152,GO:0008233,GO:0008234,GO:0009056,GO:0009057,GO:0009987,GO:0016787,GO:0019538,GO:0030163,GO:0031974,GO:0031982,GO:0031983,GO:0042718,GO:0043170,GO:0043226,GO:0043227,GO:0043229,GO:0043231,GO:…	ko00000,ko00001,ko00537,ko01000,ko01002,ko03110	Chaperones and folding catalysts		-2.18009	2.80435	NaN	-1.38401	-2.13106	-2.45402	0.511688	-0.135057	-0.154652	0.539606	10	6	2	43.5	29.7	11.2	34.53	0	47.368	130400000	36
Eva_TRINITY_DN83164_c0_g1_i1.g2848	XP_046680194.1 cytochrome c oxidase subunit 6C [Homalodisca vitripennis]	Cytochrome c oxidase subunit VIc	GO:0003674,GO:0003824,GO:0004129,GO:0005215,GO:0005575,GO:0005622,GO:0005623,GO:0005737,GO:0005739,GO:0005740,GO:0005743,GO:0005746,GO:0005751,GO:0006091,GO:0006119,GO:0006123,GO:0006139,GO:0006163,GO:0006725,GO:0006753,GO:0006793,GO:0006796,GO:0006807,GO:0006810,GO:0006811,GO:0006812,GO:0008150,GO:0008152,GO:0008324,GO:0009055,GO:0009060,GO:0009117,GO:0009123,GO:0009126,GO:0009141,GO:0009144,GO:…	ko00000,ko00001,ko00002	NaN		-2.13781	3.33966	-0.902216	-1.00854	0.026947	-1.2858	1.09393	1.67623	1.27266	1.33881	4	4	4	38.4	38.4	38.4	8.1785	0	27.067	145610000	28
Eva_tig00000408_pilon.g3009;Eva_GFTU01004224.1.g4695;Eva_occam_tig00212703_pilon.g70368;Eva_occam_tig00032460_pilon.g37699	XP_046670934.1 26S proteasome non-ATPase regulatory subunit 5-like isoform X11 [Homalodisca vitripennis]	It is involved in the biological process described with proteasome assembly	GO:0000502,GO:0003674,GO:0005488,GO:0005515,GO:0005575,GO:0005622,GO:0005623,GO:0005634,GO:0005654,GO:0005737,GO:0005829,GO:0005838,GO:0006464,GO:0006508,GO:0006807,GO:0008150,GO:0008152,GO:0008540,GO:0009987,GO:0016043,GO:0016579,GO:0019538,GO:0022607,GO:0022624,GO:0031974,GO:0031981,GO:0032991,GO:0034622,GO:0036211,GO:0043170,GO:0043226,GO:0043227,GO:0043229,GO:0043231,GO:0043233,GO:0043248,GO:…	ko00000,ko03051	Proteasome		-2.12442	3.72902	-3.39276	-3.99925	-3.64371	-2.83979	-1.42561	-1.53477	-1.09199	-1.32546	2	2	2	22.1	22.1	22.1	16.541	0	21.837	30610000	20
Eva_GFTU01003654.1.g4143;Eva_tig00007171_pilon.g43023;XP_054265178.1;XP_054265177.1	XP_054265178.1 uncharacterized protein LOC128988028 isoform X2 [Macrosteles quadrilineatus]	Trehalose-phosphatase	GO:0003674,GO:0003824,GO:0004805,GO:0005575,GO:0005622,GO:0005623,GO:0005737,GO:0005975,GO:0005984,GO:0005991,GO:0005992,GO:0006793,GO:0006796,GO:0006950,GO:0008150,GO:0008152,GO:0009058,GO:0009311,GO:0009312,GO:0009987,GO:0016051,GO:0016311,GO:0016787,GO:0016788,GO:0016791,GO:0019203,GO:0033554,GO:0034637,GO:0042578,GO:0044237,GO:0044238,GO:0044249,GO:0044262,GO:0044424,GO:0044464,GO:0046351,GO:…	ko00000,ko00001,ko01000,ko01003	Glycosyltransferases		-2.08866	4.15331	-1.75981	-2.32331	-1.75251	-1.3636	0.419374	0.0935211	0.189381	0.453142	8	8	8	13.8	13.8	13.8	90.683	0	53.349	160810000	32
Eva_GFTU01017344.1.g16288;Eva_tig00137589_pilon.g260050;Eva_tig00133759_pilon.g237105;XP_054278188.1	XP_054278188.1 NADH dehydrogenase [ubiquinone] 1 alpha subcomplex subunit 5 [Macrosteles quadrilineatus]	Oxidoreductase activity, acting on NAD(P)H. It is involved in the biological process described with respiratory electron transport chain	GO:0003674,GO:0003824,GO:0003954,GO:0005575,GO:0005622,GO:0005623,GO:0005737,GO:0005739,GO:0005740,GO:0005743,GO:0005746,GO:0005747,GO:0006091,GO:0006119,GO:0006120,GO:0006139,GO:0006163,GO:0006725,GO:0006753,GO:0006793,GO:0006796,GO:0006807,GO:0006996,GO:0007005,GO:0008137,GO:0008150,GO:0008152,GO:0009117,GO:0009123,GO:0009126,GO:0009141,GO:0009144,GO:0009150,GO:0009161,GO:0009167,GO:0009199,GO:…	ko00000,ko00001,ko00002	NaN		-2.08086	1.85867	-2.21046	NaN	-2.37813	-2.2667	0.0550594	0.491581	0.232952	-1.59653	2	2	2	32.5	32.5	32.5	13.939	0	52.746	45722000	12
Eva_GFTU01001046.1.g1341;XP_054274066.1;Eva_tig00011914_pilon.g67341;Eva_occam_tig00003027_pilon.g5349;Eva_tig00011914_pilon.g67333;Eva_tig00073674_pilon.g204049	XP_054274066.1 paramyosin, long form [Macrosteles quadrilineatus]	Myosin tail	GO:0003674,GO:0005488,GO:0005515,GO:0005575,GO:0005622,GO:0005623,GO:0005737,GO:0005856,GO:0006996,GO:0007010,GO:0007498,GO:0008092,GO:0008150,GO:0009653,GO:0009888,GO:0009987,GO:0010638,GO:0010720,GO:0010927,GO:0014866,GO:0015629,GO:0016043,GO:0016459,GO:0017124,GO:0019899,GO:0019900,GO:0019901,GO:0019904,GO:0022603,GO:0022607,GO:0030016,GO:0030017,GO:0030029,GO:0030036,GO:0030154,GO:0030239,GO:…	ko00000,ko00001,ko04812	Cytoskeleton proteins		-1.97941	1.3145	0.62591	-2.3873	-1.34594	-2.60927	0.394445	0.515232	-0.103777	1.39512	36	36	36	44.1	44.1	44.1	102.49	0	297.44	612000000	176
Eva_GFTU01010639.1.g10906	KAG8312703.1 hypothetical protein J6590_018343 [Homalodisca vitripennis]	SERine Proteinase INhibitors	GO:0002009,GO:0002165,GO:0003674,GO:0004857,GO:0004866,GO:0004867,GO:0005575,GO:0005576,GO:0005615,GO:0007275,GO:0007444,GO:0007472,GO:0007476,GO:0007552,GO:0007560,GO:0008150,GO:0008592,GO:0009605,GO:0009607,GO:0009620,GO:0009653,GO:0009791,GO:0009886,GO:0009887,GO:0009888,GO:0009892,GO:0009966,GO:0009968,GO:0010466,GO:0010605,GO:0010646,GO:0010648,GO:0010951,GO:0019222,GO:0023051,GO:0023057,GO:…	ko00000,ko00001	NaN		-1.93627	1.3479	-1.74782	-3.26102	-2.46789	-0.242857	0.842365	0.545759	-0.388647	-0.973976	21	3	0	60.9	12	0	44.623	0	30.452	84041000	36
Eva_GFTU01014326.1.g14040;XP_054278284.1;XP_054278121.1;Eva_tig00007989_pilon.g47815;Eva_tig00007989_pilon.g47809	XP_054278284.1 NADH-quinone oxidoreductase subunit B 2-like [Macrosteles quadrilineatus]	Belongs to the complex I 20 kDa subunit family	GO:0000302,GO:0002020,GO:0002118,GO:0002121,GO:0003674,GO:0003824,GO:0003954,GO:0005488,GO:0005515,GO:0005575,GO:0005622,GO:0005623,GO:0005737,GO:0005739,GO:0005740,GO:0005743,GO:0005746,GO:0005747,GO:0005759,GO:0005886,GO:0006091,GO:0006119,GO:0006120,GO:0006139,GO:0006163,GO:0006725,GO:0006753,GO:0006793,GO:0006796,GO:0006807,GO:0006950,GO:0006979,GO:0006996,GO:0007005,GO:0007275,GO:0007568,GO:…	ko00000,ko00001,ko00002,ko01000	Enzymes		-1.8976	1.76956	-0.301302	-1.32805	0.0611706	1.39386	1.67242	1.81866	2.26729	1.65771	3	3	3	22.2	22.2	22.2	24.055	0	34.232	230340000	51
Eva_occam_tig00044070_pilon.g42814;XP_054266209.1;XP_054269726.1;XP_054266211.1;XP_054266210.1	XP_054269726.1 adenylyl cyclase-associated protein 1-like [Macrosteles quadrilineatus]	Adenylyl cyclase-associated protein	GO:0000003,GO:0000226,GO:0000323,GO:0000902,GO:0000904,GO:0001654,GO:0001667,GO:0001745,GO:0001751,GO:0001754,GO:0001775,GO:0002252,GO:0002263,GO:0002274,GO:0002275,GO:0002283,GO:0002366,GO:0002376,GO:0002443,GO:0002444,GO:0002446,GO:0003002,GO:0003006,GO:0003674,GO:0003779,GO:0005488,GO:0005515,GO:0005575,GO:0005576,GO:0005622,GO:0005623,GO:0005737,GO:0005764,GO:0005766,GO:0005773,GO:0005775,GO:…	ko00000,ko04131,ko04147	Exosome		-1.86134	1.82409	-0.840118	NaN	-0.283066	1.01143	2.20442	1.88175	1.92116	1.28903	7	1	1	66.5	11	11	22.083	0	18.793	157410000	24
Eva_GFTU01012521.1.g12763;Eva_tig00042617_pilon.g167722;Eva_tig00008107_pilon.g48458	XP_054286846.1 D-aspartate oxidase-like [Macrosteles quadrilineatus]	oxidase activity. It is involved in the biological process described with oxidation-reduction process	GO:0003674,GO:0003824,GO:0003884,GO:0005488,GO:0005575,GO:0005622,GO:0005623,GO:0005737,GO:0005777,GO:0006082,GO:0006520,GO:0006807,GO:0008150,GO:0008152,GO:0008445,GO:0009987,GO:0015922,GO:0016491,GO:0016638,GO:0016641,GO:0019752,GO:0042579,GO:0043226,GO:0043227,GO:0043229,GO:0043231,GO:0043436,GO:0044237,GO:0044238,GO:0044281,GO:0044424,GO:0044444,GO:0044464,GO:0046416,GO:0047821,GO:0048037,GO:…	ko00000,ko00001,ko01000	Enzymes		-1.85428	2.77319	-2.73477	-2.04303	-2.27698	-1.30818	0.105148	-0.231838	-0.108356	-0.710785	4	4	4	10.6	10.6	10.6	36.284	0	52.592	104520000	78
Eva_GFTU01009084.1.g9416;Eva_GFTU01009079.1.g9394;Eva_GFTU01009085.1.g9417;Eva_GFTU01009088.1.g9420;Eva_GFTU01009086.1.g9418;Eva_GFTU01009080.1.g9395;Eva_GFTU01009083.1.g9415;Eva_GFTU01009087.1.g9419;Eva_occam_tig00006452_pilon.g9779;Eva_tig00011362_pilon.g64832;XP_054277499.1;XP_054277507.1;XP_054277506.1;XP_054277505.1;XP_054277504.1;XP_054277503.1;XP_054277508.1;XP_054277502.1;XP_054277501.1;X…	XP_054277506.1 obscurin-like isoform X8 [Macrosteles quadrilineatus]	Rho guanyl-nucleotide exchange factor activity. It is involved in the biological process described with protein phosphorylation	GO:0003674,GO:0005488,GO:0005515,GO:0005523,GO:0005575,GO:0005622,GO:0005623,GO:0005737,GO:0006996,GO:0007010,GO:0007525,GO:0007527,GO:0008092,GO:0008104,GO:0008150,GO:0009653,GO:0009987,GO:0010927,GO:0016043,GO:0019899,GO:0019900,GO:0019901,GO:0022607,GO:0030016,GO:0030017,GO:0030029,GO:0030036,GO:0030154,GO:0030239,GO:0031032,GO:0031430,GO:0031672,GO:0032502,GO:0032989,GO:0033036,GO:0033365,GO:…	ko00000,ko01000,ko01001	Protein kinases		-1.81233	3.4169	-0.838539	-1.89737	-0.891205	-1.11223	0.519238	0.777617	0.504431	0.708681	33	33	33	12.9	12.9	12.9	490.23	0	279.03	555800000	142
Eva_GFTU01009035.1.g9351;XP_054259068.1;XP_054259067.1;Eva_tig00028557_pilon.g137459;Eva_occam_tig00032299_pilon.g37576	XP_054259067.1 dihydropteridine reductase isoform X1 [Macrosteles quadrilineatus]	activity. It is involved in the biological process described with metabolic process	GO:0000166,GO:0001889,GO:0003674,GO:0003824,GO:0004155,GO:0005488,GO:0005515,GO:0005575,GO:0005622,GO:0005623,GO:0005737,GO:0005829,GO:0006066,GO:0006082,GO:0006091,GO:0006520,GO:0006558,GO:0006559,GO:0006725,GO:0006729,GO:0006732,GO:0006807,GO:0007275,GO:0008150,GO:0008152,GO:0009055,GO:0009056,GO:0009058,GO:0009063,GO:0009072,GO:0009074,GO:0009108,GO:0009719,GO:0009725,GO:0009987,GO:0010033,GO:…	ko00000,ko00001,ko01000	Enzymes		-1.78885	1.29171	-2.70845	NaN	-2.9476	-2.30972	0.213995	-1.78189	0.0465946	-1.94432	3	3	3	25.4	25.4	25.4	25.022	0	20.922	66911000	13
Eva_GFTU01006070.1.g6450;Eva_tig00025650_pilon.g127626;Eva_tig00134759_pilon.g243848;Eva_tig00134759_pilon.g243849	XP_054258860.1 prosaposin isoform X3 [Macrosteles quadrilineatus]	It is involved in the biological process described with sphingolipid metabolic process	GO:0000003,GO:0000323,GO:0001655,GO:0001664,GO:0001775,GO:0001932,GO:0001934,GO:0002252,GO:0002263,GO:0002274,GO:0002275,GO:0002283,GO:0002366,GO:0002376,GO:0002443,GO:0002444,GO:0002446,GO:0002576,GO:0003006,GO:0003674,GO:0003824,GO:0004553,GO:0004565,GO:0005102,GO:0005488,GO:0005515,GO:0005543,GO:0005575,GO:0005576,GO:0005615,GO:0005622,GO:0005623,GO:0005737,GO:0005764,GO:0005765,GO:0005766,GO:…	ko00000,ko00001,ko04147	Exosome		-1.7556	2.04107	1.38058	0.886198	1.5077	2.60569	3.95319	3.2241	3.61669	2.6086	11	11	11	23.1	23.1	23.1	92.57	0	164.49	1078200000	187
Eva_occam_tig00213416_pilon.g72326;Eva_GFTU01001677.1.g2227;Eva_occam_tig00022042_pilon.g28276;Eva_tig00024530_pilon.g123658;Eva_occam_tig00006261_pilon.g9542;Eva_tig00024530_pilon.g123667;Eva_tig00026963_pilon.g132282;Eva_tig00024530_pilon.g123661;Eva_TRINITY_DN7_c0_g2_i1.g1981;Eva_TRINITY_DN7_c0_g2_i6.g1985;Eva_TRINITY_DN7_c0_g2_i5.g1983	ENN71157.1 hypothetical protein YQE_12088, partial [Dendroctonus ponderosae]	Belongs to the TRAFAC class myosin-kinesin ATPase superfamily. Myosin family	GO:0000003,GO:0000146,GO:0001667,GO:0002064,GO:0002065,GO:0002066,GO:0003006,GO:0003008,GO:0003012,GO:0003674,GO:0003774,GO:0003779,GO:0003824,GO:0005198,GO:0005488,GO:0005515,GO:0005575,GO:0005622,GO:0005623,GO:0005694,GO:0005700,GO:0005703,GO:0005737,GO:0005856,GO:0005859,GO:0005863,GO:0006928,GO:0006936,GO:0006996,GO:0007010,GO:0007015,GO:0007154,GO:0007165,GO:0007275,GO:0007276,GO:0007281,GO:…	ko00000,ko00001,ko04147,ko04812	Cytoskeleton proteins		-1.71177	1.34895	3.48826	0.879841	1.81771	1.17436	3.40626	3.3489	2.92141	4.53071	133	133	12	45.1	45.1	3.6	275.08	0	323.31	9233700000	2191
Eva_GFTU01003897.1.g4392;XP_054288435.1;XP_054263032.1;Eva_tig00135911_pilon.g250797;Eva_occam_tig00013290_pilon.g18570	XP_054263032.1 uncharacterized protein LOC128986608 [Macrosteles quadrilineatus]	Belongs to the universal ribosomal protein uS19 family	GO:0000028,GO:0000054,GO:0000056,GO:0000184,GO:0000956,GO:0001889,GO:0002181,GO:0003674,GO:0003676,GO:0003677,GO:0003723,GO:0003735,GO:0005198,GO:0005488,GO:0005575,GO:0005622,GO:0005623,GO:0005634,GO:0005654,GO:0005730,GO:0005737,GO:0005783,GO:0005789,GO:0005791,GO:0005829,GO:0005840,GO:0006139,GO:0006364,GO:0006396,GO:0006401,GO:0006402,GO:0006403,GO:0006405,GO:0006412,GO:0006413,GO:0006518,GO:…	br01610,ko00000,ko00001,ko00002,ko03011	Ribosome		-1.683	1.4179	0.964277	0.910345	2.17444	3.54068	3.25507	3.54652	3.93189	3.58826	5	5	5	57.5	57.5	57.5	16.855	0	120.74	849750000	94
Eva_GFTU01017730.1.g16491;Eva_occam_tig00009977_pilon.g14650;Eva_occam_tig00035565_pilon.g39538;Eva_tig00008765_pilon.g51881;Eva_tig00048781_pilon.g177498;XP_054280509.1;XP_054280508.1	XP_054280509.1 myosin light chain 1-like isoform X2 [Macrosteles quadrilineatus]	Calcium ion binding	NaN	ko00000,ko00001,ko04812	Cytoskeleton proteins		-1.65778	1.90183	3.03998	1.10202	1.64343	1.66234	3.36515	3.25167	3.26978	4.19227	9	9	9	70.2	70.2	70.2	16.769	0	113.06	1036100000	181
Eva_Contig533.g98;Eva_tig00027929_pilon.g135397;Eva_occam_tig00211481_pilon.g67165;Eva_occam_tig00214960_pilon.g76232	XP_054257974.1 putative phospholipase B-like 1 [Macrosteles quadrilineatus]	Phospholipase B	GO:0000323,GO:0005575,GO:0005622,GO:0005623,GO:0005737,GO:0005764,GO:0005773,GO:0043226,GO:0043227,GO:0043229,GO:0043231,GO:0044424,GO:0044444,GO:0044464	NaN	NaN		-1.6513	2.09173	-2.43	-2.89137	-1.89	-1.00027	-0.0299206	-0.517246	-0.512684	-0.546587	2	2	2	6	6	6	63.337	0	33.182	64604000	59
Eva_GFTU01014525.1.g14204;Eva_tig00014735_pilon.g81008;Eva_tig00139970_pilon.g271405;Eva_tig00139971_pilon.g271407;Eva_tig00033794_pilon.g151164;Eva_occam_tig00208649_pilon.g55096	XP_046682894.1 glutamate decarboxylase isoform X1 [Homalodisca vitripennis]	Pyridoxal-dependent decarboxylase conserved domain	GO:0001505,GO:0003008,GO:0003674,GO:0003824,GO:0004351,GO:0005488,GO:0005515,GO:0005575,GO:0005622,GO:0005623,GO:0005737,GO:0005886,GO:0005938,GO:0006082,GO:0006105,GO:0006464,GO:0006520,GO:0006536,GO:0006538,GO:0006540,GO:0006807,GO:0007154,GO:0007267,GO:0007268,GO:0007275,GO:0007399,GO:0007416,GO:0007528,GO:0007610,GO:0007611,GO:0007612,GO:0007626,GO:0007635,GO:0008021,GO:0008144,GO:0008150,GO:…	ko00000,ko00001,ko00002,ko01000	Enzymes		-1.64826	1.61405	-2.77647	-3.58709	-3.11392	NaN	-2.71294	-0.997543	-1.08286	-1.25026	2	2	2	8.6	8.6	8.6	62.509	0	21.163	25030000	13
Eva_GFTU01015203.1.g14713;Eva_GFTU01015204.1.g14714;XP_054286744.1;Eva_tig00010300_pilon.g59409;XP_054286745.1	XP_054286744.1 V-type proton ATPase subunit F isoform X1 [Macrosteles quadrilineatus]	Subunit of the peripheral V1 complex of vacuolar ATPase essential for assembly or catalytic function. V-ATPase is responsible for acidifying a variety of intracellular compartments in eukaryotic cells	GO:0000221,GO:0003674,GO:0003824,GO:0005215,GO:0005575,GO:0005622,GO:0005623,GO:0005737,GO:0005773,GO:0005774,GO:0005886,GO:0006810,GO:0006811,GO:0006812,GO:0008150,GO:0015075,GO:0015399,GO:0015405,GO:0015672,GO:0015988,GO:0015991,GO:0016020,GO:0016462,GO:0016469,GO:0016471,GO:0016787,GO:0016817,GO:0016818,GO:0016887,GO:0017111,GO:0022804,GO:0022853,GO:0022857,GO:0031090,GO:0032991,GO:0033176,GO:…	ko00000,ko00001,ko00002	NaN		-1.64698	1.93582	-3.42706	-3.14339	-3.08806	-3.02575	-1.25749	-1.10047	-0.881351	-2.85702	3	3	3	40.7	40.7	40.7	13.724	0	19.684	27614000	9
Eva_GFTU01009737.1.g10066;Eva_occam_tig00211732_pilon.g67781;Eva_tig00004601_pilon.g28561;XP_054289120.1;XP_054289119.1;XP_054282001.1;XP_054282000.1;XP_054281999.1;Eva_tig00005479_pilon.g33853	XP_054281999.1 importin subunit beta-1-like isoform X1 [Macrosteles quadrilineatus]	Protein transporter activity. It is involved in the biological process described with intracellular protein transport	GO:0000060,GO:0000070,GO:0000226,GO:0000278,GO:0000280,GO:0000737,GO:0000819,GO:0001775,GO:0002252,GO:0002263,GO:0002274,GO:0002275,GO:0002283,GO:0002366,GO:0002376,GO:0002443,GO:0002444,GO:0002446,GO:0003674,GO:0005048,GO:0005215,GO:0005488,GO:0005515,GO:0005575,GO:0005576,GO:0005622,GO:0005623,GO:0005634,GO:0005635,GO:0005643,GO:0005654,GO:0005737,GO:0005783,GO:0005829,GO:0006139,GO:0006259,GO:…	ko00000,ko00001,ko03009,ko03036	Chromosome and associated proteins		-1.64681	1.58813	-2.72264	-1.49764	-2.87266	-0.913216	-1.15995	-0.0973969	0.213419	-0.374985	7	7	7	18.9	18.9	18.9	97.92	0	71.649	135930000	33
XP_054258752.1;Eva_GFTU01011710.1.g11934;Eva_tig00044591_pilon.g170982;Eva_tig00131374_pilon.g216967;Eva_occam_tig00221270_pilon.g87493	XP_001605065.2 histone H2A.V [Nasonia vitripennis]	Histone H2A	GO:0000228,GO:0000785,GO:0000786,GO:0000790,GO:0000791,GO:0000792,GO:0000976,GO:0000977,GO:0000978,GO:0000979,GO:0000980,GO:0000987,GO:0001012,GO:0001046,GO:0001047,GO:0001067,GO:0001158,GO:0003674,GO:0003676,GO:0003677,GO:0003682,GO:0003690,GO:0005488,GO:0005575,GO:0005622,GO:0005623,GO:0005634,GO:0005694,GO:0005700,GO:0005701,GO:0005719,GO:0005720,GO:0006325,GO:0006342,GO:0006355,GO:0006357,GO:…	ko00000,ko00001,ko03019,ko03036,ko04147	Exosome		-1.62968	1.86217	-0.293804	NaN	-0.629063	-1.39394	0.964664	0.352488	1.63288	0.479607	4	2	2	43	30.5	30.5	13.419	0	55.518	99487000	20
Eva_GFTU01013197.1.g13272;Eva_occam_tig00009523_pilon.g14123;Eva_tig00027059_pilon.g132719	XP_054284004.1 general odorant-binding protein 28a-like [Macrosteles quadrilineatus]	odorant binding	GO:0003008,GO:0003674,GO:0005488,GO:0005549,GO:0005550,GO:0005575,GO:0005576,GO:0005615,GO:0007600,GO:0007606,GO:0007608,GO:0008150,GO:0032501,GO:0044421,GO:0050877	NaN	NaN		-1.62381	3.102	-1.69311	-1.99445	-2.07432	-2.57511	0.00882721	-0.641382	-0.361217	-0.847975	2	2	2	15.4	15.4	15.4	14.422	0.0011933	14.226	47532000	13
Eva_occam_tig00017784_pilon.g23863;Eva_occam_tig00213336_pilon.g72088;XP_054265332.1	XP_054265332.1 thioredoxin-like protein 1 [Macrosteles quadrilineatus]	PITH domain	GO:0003674,GO:0003824,GO:0004791,GO:0005575,GO:0005622,GO:0005623,GO:0005737,GO:0005829,GO:0006950,GO:0006979,GO:0008150,GO:0008152,GO:0009636,GO:0009987,GO:0015035,GO:0015036,GO:0016209,GO:0016491,GO:0016651,GO:0016667,GO:0016668,GO:0016671,GO:0019725,GO:0033554,GO:0034599,GO:0042221,GO:0042592,GO:0044424,GO:0044444,GO:0044464,GO:0045454,GO:0047134,GO:0050789,GO:0050794,GO:0050896,GO:0051716,GO:…	NaN	NaN		-1.62194	1.68399	-1.23993	-1.75096	-1.10252	-0.7316	0.979792	-0.954084	1.1342	0.502859	4	4	4	35.5	35.5	35.5	31.571	0	39.51	78789000	24
Eva_tig00131544_pilon.g218877;Eva_GFTU01015557.1.g14981;Eva_tig00004113_pilon.g25654;XP_054278799.1;Eva_tig00073040_pilon.g203631	XP_054278799.1 platelet-activating factor acetylhydrolase IB subunit beta homolog [Macrosteles quadrilineatus]	GDSL-like Lipase/Acylhydrolase family	GO:0000003,GO:0001650,GO:0001775,GO:0002252,GO:0002263,GO:0002274,GO:0002275,GO:0002283,GO:0002366,GO:0002376,GO:0002443,GO:0002444,GO:0002446,GO:0003674,GO:0003824,GO:0004620,GO:0004623,GO:0005488,GO:0005515,GO:0005575,GO:0005576,GO:0005622,GO:0005623,GO:0005634,GO:0005730,GO:0005737,GO:0005829,GO:0005886,GO:0006629,GO:0006810,GO:0006887,GO:0006955,GO:0007275,GO:0007276,GO:0007283,GO:0007399,GO:…	ko00000,ko00001,ko01000	Enzymes		-1.61527	1.49839	-3.05676	NaN	-3.02614	-1.2336	-0.301291	-0.893549	-1.00694	-1.09246	2	2	2	20.3	20.3	20.3	25.44	0	18.187	41209000	23
sulcia_00209_Glyceraldehyde-3-phosphate_dehydrogenase_A	WP_075049071.1 type I glyceraldehyde-3-phosphate dehydrogenase [Candidatus Karelsulcia muelleri]	Belongs to the glyceraldehyde-3-phosphate dehydrogenase family	NaN	ko00000,ko00001,ko00002,ko01000,ko04131,ko04147	Exosome		-1.60648	1.86574	-2.10564	-2.2035	-1.46709	-0.267843	-0.261408	0.0904713	0.393892	0.15889	12	10	10	53	48.5	48.5	37.132	0	94.124	211360000	86
Eva_occam_tig00003715_pilon.g6209;Eva_occam_tig00223986_pilon.g90485;Eva_tig00141051_pilon.g275878;Eva_GFTU01015654.1.g15052;XP_054266602.1	XP_054266602.1 GMP synthase [glutamine-hydrolyzing] [Macrosteles quadrilineatus]	activity. It is involved in the biological process described with GMP biosynthetic process	GO:0000902,GO:0000904,GO:0001101,GO:0003674,GO:0003824,GO:0003921,GO:0003922,GO:0005488,GO:0005515,GO:0005575,GO:0005622,GO:0005623,GO:0005694,GO:0005700,GO:0005737,GO:0005829,GO:0006139,GO:0006144,GO:0006163,GO:0006164,GO:0006177,GO:0006325,GO:0006464,GO:0006508,GO:0006725,GO:0006753,GO:0006793,GO:0006796,GO:0006807,GO:0006928,GO:0006935,GO:0006996,GO:0007275,GO:0007399,GO:0007409,GO:0007411,GO:…	ko00000,ko00001,ko00002,ko01000,ko01002	Peptidases and inhibitors		-1.58161	1.71377	-2.52126	-2.43559	-1.76771	-0.511135	0.0158005	-0.133942	-0.0230465	-0.768063	3	3	3	12.9	12.9	12.9	56.928	0	29.429	68578000	27
XP_054279879.1;XP_054279878.1;Eva_GFTU01017772.1.g16522;Eva_occam_tig00209073_pilon.g58159;Eva_tig00133044_pilon.g232111	XP_054279878.1 ras-related protein Rap1 [Macrosteles quadrilineatus]	Ras subfamily of RAS small GTPases	GO:0000003,GO:0000165,GO:0000166,GO:0000187,GO:0000323,GO:0000578,GO:0000902,GO:0000904,GO:0001501,GO:0001505,GO:0001654,GO:0001678,GO:0001700,GO:0001736,GO:0001738,GO:0001745,GO:0001756,GO:0001775,GO:0001882,GO:0001883,GO:0001885,GO:0001889,GO:0001932,GO:0001934,GO:0002009,GO:0002064,GO:0002065,GO:0002066,GO:0002252,GO:0002263,GO:0002274,GO:0002275,GO:0002283,GO:0002366,GO:0002376,GO:0002443,GO:…	ko00000,ko00001,ko04031,ko04147	Exosome		-1.54717	5.28955	-2.45497	-2.51776	-2.31967	-2.09778	-0.731775	-0.79706	-0.754166	-0.918474	2	2	2	10.9	10.9	10.9	20.905	0.0012531	15.947	35586000	22
Eva_GFTU01005859.1.g6250;Eva_tig00134637_pilon.g243058;Eva_tig00006110_pilon.g36991;XP_054277908.1;Eva_occam_tig00212717_pilon.g70404;Eva_occam_tig00035359_pilon.g39436;Eva_tig00026491_pilon.g130641	XP_054277908.1 peroxisomal multifunctional enzyme type 2 [Macrosteles quadrilineatus]	MaoC like domain	GO:0000003,GO:0000038,GO:0002064,GO:0002119,GO:0002164,GO:0003006,GO:0003674,GO:0003824,GO:0003857,GO:0004303,GO:0005102,GO:0005488,GO:0005515,GO:0005575,GO:0005622,GO:0005623,GO:0005737,GO:0005777,GO:0005782,GO:0006066,GO:0006082,GO:0006139,GO:0006163,GO:0006629,GO:0006631,GO:0006635,GO:0006637,GO:0006725,GO:0006732,GO:0006753,GO:0006790,GO:0006793,GO:0006796,GO:0006807,GO:0007275,GO:0007548,GO:…	ko00000,ko00001,ko00002,ko01000	Enzymes		-1.54151	1.82314	-0.773691	NaN	-2.04778	-0.556911	0.842836	0.314022	0.246151	0.258516	4	4	4	12	12	12	77.267	0	37.973	71010000	17
Eva_tig00132149_pilon.g224778;Eva_tig00007739_pilon.g46391;XP_054261222.1	XP_054261222.1 myosin regulatory light chain 2 [Macrosteles quadrilineatus]	Ribonuclease H protein	NaN	NaN	NaN		-1.53089	1.56883	4.14014	2.01863	2.47547	2.7886	4.15135	4.24884	3.99081	5.15542	15	15	15	20.6	20.6	20.6	92.522	0	304.44	3146800000	418
Eva_occam_tig00017189_pilon.g23350	XP_054267559.1 NADH-ubiquinone oxidoreductase 75 kDa subunit, mitochondrial-like [Macrosteles quadrilineatus]	Belongs to the complex I 75 kDa subunit family	GO:0003674,GO:0003824,GO:0003954,GO:0005488,GO:0005575,GO:0005622,GO:0005623,GO:0005737,GO:0005739,GO:0005740,GO:0005743,GO:0005746,GO:0005747,GO:0006091,GO:0006119,GO:0006120,GO:0006139,GO:0006163,GO:0006725,GO:0006753,GO:0006793,GO:0006796,GO:0006807,GO:0006915,GO:0006996,GO:0007005,GO:0008137,GO:0008150,GO:0008152,GO:0008219,GO:0008637,GO:0009117,GO:0009123,GO:0009126,GO:0009141,GO:0009144,GO:…	ko00000,ko00001,ko00002,ko01000	Enzymes		-1.52473	3.5736	-2.45171	-2.41979	-1.62108	-2.3199	-0.59408	-0.781345	-0.699516	-0.638632	7	1	1	14.7	2.6	2.6	85.457	0.0011062	12.746	39460000	16
XP_054278822.1;XP_054277801.1;Eva_GFTU01017308.1.g16271	XP_054277801.1 trimeric intracellular cation channel type 1B.1-like [Macrosteles quadrilineatus]	Cation channel activity. It is involved in the biological process described with monovalent inorganic cation transport	GO:0003674,GO:0005215,GO:0005216,GO:0005227,GO:0005261,GO:0005267,GO:0005488,GO:0005515,GO:0005575,GO:0005622,GO:0005623,GO:0005634,GO:0005635,GO:0005737,GO:0005783,GO:0005789,GO:0006810,GO:0006811,GO:0006812,GO:0006813,GO:0008150,GO:0008324,GO:0009987,GO:0012505,GO:0015075,GO:0015077,GO:0015079,GO:0015267,GO:0015269,GO:0015318,GO:0015672,GO:0016020,GO:0016528,GO:0016529,GO:0022803,GO:0022836,GO:…	NaN	NaN		-1.51561	1.73007	-0.150755	-1.28346	0.603086	0.133999	0.613956	1.68564	1.67777	1.38794	2	2	2	12	12	12	30.638	0	37.616	144450000	53
XP_054277283.1;XP_054277701.1;Eva_occam_tig00009495_pilon.g14096;Eva_Contig2896.g472	XP_054277283.1 tubulin beta chain-like [Macrosteles quadrilineatus]	Tubulin is the major constituent of microtubules. It binds two moles of GTP, one at an exchangeable site on the beta chain and one at a non-exchangeable site on the alpha chain	GO:0000086,GO:0000166,GO:0000226,GO:0000278,GO:0000323,GO:0001775,GO:0001882,GO:0001883,GO:0001906,GO:0001909,GO:0002228,GO:0002252,GO:0002263,GO:0002274,GO:0002275,GO:0002283,GO:0002366,GO:0002376,GO:0002443,GO:0002444,GO:0002446,GO:0002449,GO:0003674,GO:0003676,GO:0003723,GO:0003725,GO:0005102,GO:0005198,GO:0005200,GO:0005488,GO:0005509,GO:0005515,GO:0005525,GO:0005575,GO:0005576,GO:0005622,GO:…	ko00000,ko00001,ko03036,ko04147,ko04812	Cytoskeleton proteins		-1.50043	1.28402	0.355291	-2.44154	-1.75492	-1.71145	0.25359	-0.207703	0.418045	-0.0148125	17	6	4	46.6	20	14.8	49.913	0	49.213	141280000	58
XP_054257740.1;XP_054257741.1;XP_054257742.1;XP_054257744.1;XP_054257739.1;XP_054257753.1;XP_054257737.1;XP_054257734.1;XP_054257733.1;XP_054257735.1;XP_054257731.1;XP_054257730.1;XP_054257732.1;XP_054257757.1;XP_054257751.1;XP_054257745.1;XP_054257746.1;XP_054257747.1;XP_054257748.1;XP_054257750.1;XP_054257752.1;XP_054257738.1;XP_054257756.1;XP_054257736.1;XP_054257726.1;XP_054257728.1;XP_054257…	XP_054257740.1 myosin heavy chain, muscle isoform X15 [Macrosteles quadrilineatus]	Belongs to the TRAFAC class myosin-kinesin ATPase superfamily. Myosin family	GO:0000003,GO:0000146,GO:0001667,GO:0002064,GO:0002065,GO:0002066,GO:0003006,GO:0003008,GO:0003012,GO:0003674,GO:0003774,GO:0003779,GO:0003824,GO:0005198,GO:0005488,GO:0005515,GO:0005575,GO:0005622,GO:0005623,GO:0005694,GO:0005700,GO:0005703,GO:0005737,GO:0005856,GO:0005859,GO:0005863,GO:0006928,GO:0006936,GO:0006996,GO:0007010,GO:0007015,GO:0007154,GO:0007165,GO:0007275,GO:0007276,GO:0007281,GO:…	ko00000,ko00001,ko04147,ko04812	Cytoskeleton proteins		-1.49785	0.94886	0.694239	NaN	-1.52149	-1.77546	0.608547	0.336403	-0.0403614	1.61651	124	6	0	51	2.3	0	224.24	0	45.183	231670000	62
XP_054267829.1;XP_054267822.1;XP_054267813.1;XP_054267805.1;Eva_GFTU01000165.1.g185;XP_054267796.1;Eva_tig00012464_pilon.g70056;Eva_tig00012464_pilon.g70060	XP_054267829.1 serine/threonine-protein phosphatase 2B catalytic subunit 2-like isoform X5 [Macrosteles quadrilineatus]	Serine threonine-protein phosphatase	GO:0000003,GO:0000280,GO:0003674,GO:0003824,GO:0004721,GO:0004722,GO:0004723,GO:0005488,GO:0005515,GO:0005516,GO:0005575,GO:0005622,GO:0005623,GO:0005955,GO:0006464,GO:0006470,GO:0006793,GO:0006796,GO:0006807,GO:0006996,GO:0007049,GO:0007143,GO:0007275,GO:0007276,GO:0007292,GO:0007444,GO:0008150,GO:0008152,GO:0008287,GO:0009888,GO:0009987,GO:0016043,GO:0016311,GO:0016787,GO:0016788,GO:0016791,GO:…	ko00000,ko00001,ko01000,ko01009	Protein phosphatases and associated proteins		-1.47953	4.10787	-2.31065	-2.32004	-2.28331	-2.4628	-1.22772	-0.521776	-0.960899	-0.748262	5	5	5	16.7	16.7	16.7	57.013	0	34.225	73791000	22
Eva_occam_tig00219867_pilon.g85559;Eva_tig00014017_pilon.g77471;XP_054276310.1	XP_046435988.1 uncharacterized protein LOC124187843 [Neodiprion fabricii]	Encoded by	NaN	NaN	NaN		-1.46783	2.1619	-2.15742	-0.710503	-2.0077	-1.39105	0.33057	-0.372591	-0.0932789	-0.260046	2	2	2	2.8	2.8	2.8	126.55	0.0011765	13.816	71742000	22
Eva_occam_tig00019893_pilon.g26096;Eva_tig00063111_pilon.g195347;Eva_tig00028907_pilon.g138470	XP_054258623.1 isocitrate dehydrogenase [NAD] subunit beta, mitochondrial [Macrosteles quadrilineatus]	isocitrate dehydrogenase (NAD ) activity. It is involved in the biological process described with tricarboxylic acid cycle	GO:0002165,GO:0003674,GO:0003824,GO:0004448,GO:0004449,GO:0005575,GO:0005622,GO:0005623,GO:0005737,GO:0005739,GO:0005759,GO:0005962,GO:0006082,GO:0006091,GO:0006099,GO:0006101,GO:0006102,GO:0006103,GO:0006139,GO:0006725,GO:0006732,GO:0006733,GO:0006734,GO:0006753,GO:0006793,GO:0006796,GO:0006807,GO:0007275,GO:0007431,GO:0007435,GO:0007552,GO:0008150,GO:0008152,GO:0008219,GO:0009055,GO:0009060,GO:…	br01601,ko00000,ko00001,ko00002,ko01000	Enzymes		-1.46514	1.13933	-3.99018	NaN	-4.05383	-2.73698	-2.96241	-1.21686	-1.48095	-2.85384	5	2	0	16.5	7.8	0	64.18	0	16.603	16514000	10
Eva_GFTU01015589.1.g15005;XP_054270932.1	XP_054270932.1 adenosine 5'-monophosphoramidase HINT1-like isoform X1 [Macrosteles quadrilineatus]	Catalytic activity	NaN	ko00000,ko04147	Exosome		-1.43635	4.69444	-1.54947	-2.00874	-1.4988	-1.71222	-0.253466	-0.162767	-0.303026	-0.304554	4	4	3	33.7	33.7	26.4	17.861	0	25.31	81298000	34
Eva_occam_tig00001389_pilon.g3161	KAG8296612.1 hypothetical protein J6590_053581 [Homalodisca vitripennis]	Putative cyclase	NaN	NaN	NaN		-1.4353	2.63354	NaN	-1.89803	-2.28285	-2.90861	-0.877645	-0.962217	-1.03565	-0.835926	3	3	3	17.2	17.2	17.2	27.134	0.0012547	15.983	34265000	8
Eva_occam_tig00208659_pilon.g55171;Eva_GFTU01006951.1.g7268;Eva_tig00136691_pilon.g255039;Eva_occam_tig00209642_pilon.g60652;XP_054261366.1;XP_054261365.1;XP_054261364.1;XP_054261363.1	XP_054261366.1 muscle LIM protein Mlp84B isoform X2 [Macrosteles quadrilineatus]	Zinc-binding domain present in Lin-11, Isl-1, Mec-3.	GO:0001085,GO:0001725,GO:0002026,GO:0003008,GO:0003012,GO:0003013,GO:0003015,GO:0003300,GO:0003674,GO:0005198,GO:0005488,GO:0005515,GO:0005575,GO:0005622,GO:0005623,GO:0005634,GO:0005654,GO:0005737,GO:0005856,GO:0005912,GO:0005924,GO:0005925,GO:0006355,GO:0006357,GO:0006873,GO:0006874,GO:0006875,GO:0006936,GO:0006941,GO:0006996,GO:0007010,GO:0007275,GO:0007399,GO:0007507,GO:0008015,GO:0008016,GO:…	ko00000,ko03000	Transcription factors		-1.42408	2.96212	0.59791	0.509813	-0.197784	0.936785	1.96107	1.92509	1.74672	1.91017	6	6	4	16.9	16.9	10.5	42.476	0	54.448	325830000	101
Eva_GFTU01017061.1.g16119;XP_054267931.1;Eva_tig00141149_pilon.g276281;Eva_occam_tig00218011_pilon.g82383;Eva_tig00002073_pilon.g13829	XP_054267931.1 adenylate kinase [Macrosteles quadrilineatus]	Adenylate kinase, active site lid	GO:0001889,GO:0002244,GO:0002376,GO:0002520,GO:0002521,GO:0003674,GO:0003824,GO:0004017,GO:0005575,GO:0005622,GO:0005623,GO:0005634,GO:0005737,GO:0005739,GO:0005740,GO:0005743,GO:0005758,GO:0005829,GO:0005929,GO:0006091,GO:0006119,GO:0006139,GO:0006144,GO:0006163,GO:0006164,GO:0006172,GO:0006725,GO:0006753,GO:0006793,GO:0006796,GO:0006807,GO:0007275,GO:0007399,GO:0007417,GO:0007420,GO:0008150,GO:…	ko00000,ko00001,ko00002,ko01000,ko04147	Exosome		-1.42408	2.82729	-0.331898	-0.60626	-0.145826	0.408607	1.57215	1.19486	0.89234	1.3616	6	6	6	36.6	36.6	36.6	27.423	0	51.337	222410000	36
XP_054280954.1;XP_054280968.1;XP_054280956.1;XP_054280977.1;XP_054280976.1;XP_054280975.1;XP_054280974.1;XP_054280973.1;XP_054280972.1;XP_054280971.1;XP_054280970.1;XP_054280969.1;XP_054280965.1;XP_054280994.1;XP_054281005.1;XP_054280966.1;XP_054280964.1;XP_054280963.1;XP_054280962.1;XP_054280961.1;XP_054280960.1;XP_054280959.1;XP_054280958.1;XP_054280957.1;XP_054280978.1;XP_054280979.1;XP_054280…	XP_054280954.1 twitchin isoform X1 [Macrosteles quadrilineatus]	It is involved in the biological process described with protein phosphorylation	GO:0003008,GO:0003012,GO:0003674,GO:0003779,GO:0003824,GO:0004672,GO:0004674,GO:0005198,GO:0005488,GO:0005515,GO:0005575,GO:0005622,GO:0005623,GO:0005737,GO:0005856,GO:0005859,GO:0006464,GO:0006468,GO:0006793,GO:0006796,GO:0006807,GO:0006936,GO:0006937,GO:0006941,GO:0006942,GO:0006996,GO:0007010,GO:0007015,GO:0007498,GO:0007610,GO:0007626,GO:0008092,GO:0008150,GO:0008152,GO:0008307,GO:0008344,GO:…	ko00000,ko00001,ko01000,ko01001,ko04131,ko04147,ko04812	Cytoskeleton proteins		-1.4149	2.69271	-1.26697	-2.11401	-2.02413	-2.23437	-0.441278	-0.499557	-0.915413	-0.123629	14	14	0	2.4	2.4	0	1049.8	0	99.576	143160000	42
Eva_GFTU01006731.1.g7072;XP_054287018.1	XP_054287018.1 V-type proton ATPase subunit G [Macrosteles quadrilineatus]	Catalytic subunit of the peripheral V1 complex of vacuolar ATPase (V-ATPase). V-ATPase is responsible for acidifying a variety of intracellular compartments in eukaryotic cells	GO:0000041,GO:0000323,GO:0001700,GO:0001763,GO:0002009,GO:0003674,GO:0003824,GO:0005215,GO:0005488,GO:0005515,GO:0005575,GO:0005622,GO:0005623,GO:0005737,GO:0005764,GO:0005765,GO:0005773,GO:0005774,GO:0005829,GO:0005886,GO:0006810,GO:0006811,GO:0006812,GO:0006826,GO:0006873,GO:0006875,GO:0006879,GO:0007154,GO:0007165,GO:0007166,GO:0007167,GO:0007169,GO:0007275,GO:0007424,GO:0007430,GO:0008021,GO:…	ko00000,ko00001,ko00002	NaN		-1.40995	2.38147	0.906645	0.537785	0.838417	1.92207	2.66044	2.42007	2.23717	2.52701	5	5	5	45	45	45	13.915	0	76.869	357590000	112
XP_054261367.1	XP_054261367.1 muscle LIM protein 1 isoform X3 [Macrosteles quadrilineatus]	Zinc-binding domain present in Lin-11, Isl-1, Mec-3.	GO:0001085,GO:0001725,GO:0002026,GO:0003008,GO:0003012,GO:0003013,GO:0003015,GO:0003300,GO:0003674,GO:0005198,GO:0005488,GO:0005515,GO:0005575,GO:0005622,GO:0005623,GO:0005634,GO:0005654,GO:0005737,GO:0005856,GO:0005912,GO:0005924,GO:0005925,GO:0006355,GO:0006357,GO:0006873,GO:0006874,GO:0006875,GO:0006936,GO:0006941,GO:0006996,GO:0007010,GO:0007275,GO:0007399,GO:0007507,GO:0008015,GO:0008016,GO:…	ko00000,ko03000	Transcription factors		-1.40911	1.43901	-0.995991	-1.47532	-3.21395	-1.88547	-0.5201	0.115164	-0.949211	-0.580151	4	2	2	51.6	24.7	24.7	10.096	0.0012516	15.817	68350000	26
Eva_GFTU01013852.1.g13682;Eva_occam_tig00029790_pilon.g35602;Eva_tig00135462_pilon.g248118;XP_054271049.1;XP_054271017.1;Eva_GFTU01003256.1.g3702;Eva_tig00132772_pilon.g229981;Eva_tig00132771_pilon.g229979;Eva_tig00036530_pilon.g157000;Eva_tig00013771_pilon.g76720	XP_054271017.1 succinate dehydrogenase [ubiquinone] iron-sulfur subunit, mitochondrial-like [Macrosteles quadrilineatus]	Iron-sulfur protein (IP) subunit of succinate dehydrogenase (SDH) that is involved in complex II of the mitochondrial electron transport chain and is responsible for transferring electrons from succinate to ubiquinone (coenzyme Q)	GO:0000104,GO:0003674,GO:0003824,GO:0005488,GO:0005575,GO:0005622,GO:0005623,GO:0005634,GO:0005654,GO:0005737,GO:0005739,GO:0005740,GO:0005743,GO:0005746,GO:0005749,GO:0005886,GO:0006082,GO:0006091,GO:0006099,GO:0006101,GO:0006105,GO:0006119,GO:0006121,GO:0006139,GO:0006163,GO:0006725,GO:0006753,GO:0006793,GO:0006796,GO:0006807,GO:0008150,GO:0008152,GO:0008177,GO:0009060,GO:0009117,GO:0009123,GO:…	ko00000,ko00001,ko00002,ko01000	Enzymes		-1.40227	2.132	-1.35139	-1.63467	-0.289255	-1.8132	0.312895	0.264303	-0.0223465	-0.0343094	7	7	7	35.5	35.5	35.5	32.296	0	64.338	173140000	60
Eva_tig00005631_pilon.g34517;XP_054277436.1;Eva_tig00007808_pilon.g46718;Eva_tig00014578_pilon.g80228;Eva_tig00014578_pilon.g80240;Eva_tig00013276_pilon.g74109;Eva_tig00137894_pilon.g261753;Eva_tig00005631_pilon.g34542;Eva_tig00068170_pilon.g199612;Eva_tig00007808_pilon.g46720;Eva_tig00005631_pilon.g34539;XP_054279329.1;XP_054279330.1;XP_054279327.1;XP_054278875.1;XP_054278874.1;XP_054277433.1;XP…	KAG7224902.1 hypothetical protein INR49_014818, partial [Caranx melampygus]	Histone-like transcription factor (CBF/NF-Y) and archaeal histone	GO:0000785,GO:0000786,GO:0003674,GO:0003676,GO:0003677,GO:0005488,GO:0005575,GO:0005622,GO:0005623,GO:0005634,GO:0005654,GO:0005694,GO:0005737,GO:0005829,GO:0006323,GO:0006325,GO:0006333,GO:0006334,GO:0006464,GO:0006807,GO:0006996,GO:0008150,GO:0008152,GO:0009987,GO:0016043,GO:0016567,GO:0019538,GO:0022607,GO:0031497,GO:0031974,GO:0031981,GO:0032446,GO:0032991,GO:0032993,GO:0034622,GO:0034728,GO:…	ko00000,ko00001,ko03036,ko04147	Exosome		-1.39749	3.37272	2.62988	2.1248	2.79266	2.97532	4.12221	3.89833	3.88606	4.20605	8	8	8	15.8	15.8	15.8	548.43	0	81.115	1212600000	211
Eva_GFTU01016684.1.g15823;XP_054276863.1;XP_054276330.1;XP_054257311.1	XP_054276863.1 venom carboxylesterase-6-like [Macrosteles quadrilineatus]	Carboxylesterase family	GO:0000003,GO:0003674,GO:0003824,GO:0005575,GO:0005576,GO:0007276,GO:0007292,GO:0007320,GO:0007610,GO:0007617,GO:0007618,GO:0007619,GO:0007620,GO:0008150,GO:0008152,GO:0009056,GO:0009058,GO:0009987,GO:0010817,GO:0016787,GO:0016788,GO:0019098,GO:0019748,GO:0019953,GO:0022414,GO:0030728,GO:0032501,GO:0032504,GO:0034338,GO:0042445,GO:0042446,GO:0042810,GO:0042811,GO:0044237,GO:0044249,GO:0044550,GO:…	ko00000,ko00001,ko01000	Enzymes		-1.35305	2.80616	-2.25219	-1.6695	-1.40502	-1.34997	0.0748882	-0.439768	-0.548788	-0.350811	6	6	6	18.5	18.5	18.5	64.029	0	52.139	103300000	33
Eva_GFTU01008845.1.g9146;Eva_tig00046125_pilon.g173214;Eva_tig00020322_pilon.g106821;Eva_tig00020322_pilon.g106826;XP_054273236.1	XP_054273236.1 adenylosuccinate lyase [Macrosteles quadrilineatus]	N6-(1,2-dicarboxyethyl)AMP AMP-lyase (fumarate-forming) activity. It is involved in the biological process described with purine ribonucleotide biosynthetic process	GO:0003674,GO:0003824,GO:0004018,GO:0005575,GO:0005622,GO:0005623,GO:0005737,GO:0005829,GO:0006091,GO:0006139,GO:0006163,GO:0006164,GO:0006167,GO:0006188,GO:0006189,GO:0006725,GO:0006753,GO:0006793,GO:0006796,GO:0006807,GO:0007584,GO:0008150,GO:0008152,GO:0009058,GO:0009060,GO:0009117,GO:0009123,GO:0009124,GO:0009126,GO:0009127,GO:0009150,GO:0009152,GO:0009156,GO:0009161,GO:0009165,GO:0009167,GO:…	ko00000,ko00001,ko00002,ko01000	Enzymes		-1.34899	1.49093	-2.07136	-1.50561	-1.10346	0.0368195	0.498856	0.0155621	0.517853	-0.279907	3	3	3	9.9	9.9	9.9	53.349	0	33.561	97001000	28
Eva_GFTU01005338.1.g5746;XP_054270637.1;XP_054271319.1;XP_054270638.1;XP_054271320.1;XP_054270639.1;XP_054271322.1;XP_054270640.1;XP_054271323.1;Eva_occam_tig00221216_pilon.g87419;Eva_tig00010274_pilon.g59157;Eva_tig00018044_pilon.g96928;Eva_occam_tig00023809_pilon.g30027;Eva_occam_tig00023809_pilon.g30026;Eva_occam_tig00221216_pilon.g87420;Eva_tig00027274_pilon.g133452;Eva_occam_tig00221217_pilo…	XP_054270640.1 spectrin alpha chain-like isoform X4 [Macrosteles quadrilineatus]	Calcium ion binding	GO:0000003,GO:0000149,GO:0000165,GO:0000902,GO:0000904,GO:0001709,GO:0001775,GO:0002064,GO:0002065,GO:0002066,GO:0002119,GO:0002164,GO:0002252,GO:0002263,GO:0002274,GO:0002275,GO:0002283,GO:0002366,GO:0002376,GO:0002443,GO:0002444,GO:0002446,GO:0003006,GO:0003674,GO:0003779,GO:0005085,GO:0005088,GO:0005198,GO:0005200,GO:0005488,GO:0005515,GO:0005575,GO:0005576,GO:0005622,GO:0005623,GO:0005737,GO:…	ko00000,ko00001,ko04812	Cytoskeleton proteins		-1.33339	2.47459	-2.30207	-1.39322	-2.23126	-2.23762	-0.17337	-0.85923	-0.787912	-1.01012	8	8	8	7.4	7.4	7.4	278.42	0	110.84	80645000	23
Eva_GFTU01004028.1.g4509;Eva_tig00023072_pilon.g117791;Eva_tig00004421_pilon.g27316	XP_054285625.1 venom carboxylesterase-6-like [Macrosteles quadrilineatus]	Belongs to the type-B carboxylesterase lipase family	GO:0000003,GO:0003674,GO:0003824,GO:0005575,GO:0005576,GO:0007276,GO:0007292,GO:0007320,GO:0007610,GO:0007617,GO:0007618,GO:0007619,GO:0007620,GO:0008150,GO:0008152,GO:0009056,GO:0009058,GO:0009987,GO:0010817,GO:0016787,GO:0016788,GO:0019098,GO:0019748,GO:0019953,GO:0022414,GO:0030728,GO:0032501,GO:0032504,GO:0034338,GO:0042445,GO:0042446,GO:0042810,GO:0042811,GO:0044237,GO:0044249,GO:0044550,GO:…	ko00000,ko00001,ko01000	Enzymes		-1.32729	3.80538	-1.41404	-1.71824	-1.14944	-1.09091	0.0134621	-0.208994	0.0990906	0.0329704	8	8	3	25	25	12.2	64.204	0	62.61	136920000	36
Eva_GFTU01004314.1.g4803;Eva_tig00009585_pilon.g55825;Eva_occam_tig00036300_pilon.g39939;Eva_tig00030006_pilon.g141616;XP_054271861.1;XP_054271860.1	XP_054271861.1 acetyl-CoA acetyltransferase B, mitochondrial isoform X2 [Macrosteles quadrilineatus]	Thiolase, C-terminal domain	GO:0001655,GO:0001656,GO:0001822,GO:0001889,GO:0003674,GO:0003824,GO:0003985,GO:0003988,GO:0005488,GO:0005515,GO:0005575,GO:0005622,GO:0005623,GO:0005737,GO:0005739,GO:0005759,GO:0005777,GO:0006082,GO:0006084,GO:0006085,GO:0006090,GO:0006091,GO:0006139,GO:0006163,GO:0006164,GO:0006195,GO:0006520,GO:0006549,GO:0006550,GO:0006629,GO:0006631,GO:0006633,GO:0006635,GO:0006637,GO:0006725,GO:0006732,GO:…	ko00000,ko00001,ko00002,ko01000,ko04147	Exosome		-1.32219	3.84352	-0.390888	-0.522636	-0.653107	-0.0336208	1.10071	1.00719	0.820213	0.760374	3	3	3	17.4	17.4	17.4	43.411	0	20.855	97504000	27
Eva_tig00048956_pilon.g177743;Eva_GFTU01016593.1.g15759;Eva_tig00141494_pilon.g277529;XP_054267856.1	XP_054267856.1 proteasome subunit beta type-3 [Macrosteles quadrilineatus]	Proteasome subunit beta	GO:0000502,GO:0003674,GO:0003824,GO:0004175,GO:0005488,GO:0005515,GO:0005575,GO:0005622,GO:0005623,GO:0005634,GO:0005654,GO:0005737,GO:0005829,GO:0005839,GO:0006464,GO:0006508,GO:0006511,GO:0006807,GO:0008150,GO:0008152,GO:0008233,GO:0009056,GO:0009057,GO:0009987,GO:0010498,GO:0016579,GO:0016787,GO:0019538,GO:0019774,GO:0019941,GO:0030163,GO:0031974,GO:0031981,GO:0032991,GO:0036211,GO:0043161,GO:…	ko00000,ko00001,ko00002,ko01000,ko01002,ko03051	Proteasome		-1.30531	1.4016	-2.85636	-0.90382	-2.97716	-2.25516	-1.27681	-0.859711	-0.56904	-1.0657	3	3	3	18.4	18.4	18.4	20.94	0	34.886	55618000	25
Eva_occam_tig00004634_pilon.g7528;Eva_tig00020198_pilon.g106041;Eva_TRINITY_DN88980_c0_g1_i1.g1320;XP_054280539.1	WP_278924676.1 hypothetical protein, partial [Pseudophaeobacter profundi]	NaN	NaN	NaN	NaN		-1.29806	1.21638	-2.31536	-1.81207	-3.03187	-2.89958	-0.236778	-0.850576	-1.23403	-2.54527	6	6	6	47.6	47.6	47.6	13.965	0	35.533	66592000	15
Eva_occam_tig00222041_pilon.g88473;XP_054284772.1;Eva_GFTU01011522.1.g11759;XP_054284771.1;XP_054284770.1;XP_054284769.1;XP_054284767.1;XP_054284766.1;Eva_occam_tig00026822_pilon.g33064;Eva_occam_tig00023719_pilon.g29964;Eva_tig00142267_pilon.g280101;Eva_tig00005271_pilon.g32864;Eva_tig00058173_pilon.g190825;Eva_occam_tig00030426_pilon.g36140;Eva_occam_tig00030511_pilon.g36219;Eva_tig00034495_pil…	XP_054284769.1 myosin heavy chain, non-muscle isoform X3 [Macrosteles quadrilineatus]	Myosin head (motor domain)	GO:0000003,GO:0000146,GO:0000166,GO:0000212,GO:0000226,GO:0000278,GO:0000281,GO:0000287,GO:0000768,GO:0000902,GO:0000904,GO:0000910,GO:0001101,GO:0001525,GO:0001541,GO:0001568,GO:0001654,GO:0001655,GO:0001664,GO:0001667,GO:0001700,GO:0001701,GO:0001725,GO:0001726,GO:0001736,GO:0001738,GO:0001745,GO:0001764,GO:0001767,GO:0001768,GO:0001775,GO:0001778,GO:0001894,GO:0001931,GO:0001932,GO:0001934,GO:…	ko00000,ko00001,ko01000,ko01001,ko04147,ko04812	Cytoskeleton proteins		-1.29071	1.54727	-1.91223	-1.6012	-0.831211	-0.0353165	0.315744	-0.216293	0.542526	0.140915	4	4	4	3.9	3.9	3.9	220.52	0	61.08	115810000	34
Eva_GFTU01011080.1.g11351;Eva_occam_tig00218876_pilon.g84007;Eva_occam_tig00223835_pilon.g90390;Eva_tig00143933_pilon.g284636;Eva_GFTU01011079.1.g11350;Eva_tig00033561_pilon.g150652;Eva_occam_tig00218877_pilon.g84008;Eva_occam_tig00222737_pilon.g89339;Eva_occam_tig00214681_pilon.g75522;Eva_occam_tig00218878_pilon.g84009;XP_054277059.1;XP_054274830.1;XP_054274831.1;Eva_tig00077714_pilon.g207229;XP…	XP_054277059.1 digestive cysteine proteinase 1-like isoform X1 [Macrosteles quadrilineatus]	Belongs to the peptidase C1 family	GO:0000323,GO:0003674,GO:0003824,GO:0004175,GO:0004197,GO:0005575,GO:0005576,GO:0005615,GO:0005622,GO:0005623,GO:0005737,GO:0005764,GO:0005773,GO:0006508,GO:0006807,GO:0008150,GO:0008152,GO:0008233,GO:0008234,GO:0009056,GO:0009057,GO:0009987,GO:0016787,GO:0019538,GO:0030163,GO:0043170,GO:0043226,GO:0043227,GO:0043229,GO:0043231,GO:0044237,GO:0044238,GO:0044248,GO:0044257,GO:0044260,GO:0044265,GO:…	NaN	NaN		-1.28913	1.18197	0.0542812	-0.661623	-1.13519	1.24263	1.72402	1.21566	1.20342	0.513506	4	4	4	13.9	13.9	13.9	62.138	0	44.62	151630000	22
Eva_tig00134505_pilon.g242114;Eva_occam_tig00213986_pilon.g73793;Eva_GFTU01009335.1.g9658;Eva_occam_tig00020855_pilon.g27109;Eva_occam_tig00019637_pilon.g25866	XP_054268457.1 mucin-2-like [Macrosteles quadrilineatus]	NaN	GO:0000226,GO:0000278,GO:0003674,GO:0005488,GO:0005515,GO:0005575,GO:0005622,GO:0005623,GO:0005819,GO:0005856,GO:0005875,GO:0006996,GO:0007010,GO:0007017,GO:0007049,GO:0007098,GO:0008017,GO:0008092,GO:0008150,GO:0009987,GO:0015630,GO:0015631,GO:0016043,GO:0022402,GO:0030496,GO:0031023,GO:0032991,GO:0043226,GO:0043228,GO:0043229,GO:0043232,GO:0044422,GO:0044424,GO:0044430,GO:0044446,GO:0044464,GO:…	ko00000,ko01000,ko01009	Protein phosphatases and associated proteins		-1.28229	3.07988	NaN	-1.60319	-1.4459	-1.26481	-0.0800743	0.105564	-0.114666	-0.533539	3	3	3	6.5	6.5	6.5	128.88	0	45.818	57025000	25
Eva_GFTU01005669.1.g6078;Eva_GFTU01005670.1.g6079;Eva_GFTU01000562.1.g742;Eva_occam_tig00214929_pilon.g76126;Eva_tig00015306_pilon.g83922;Eva_tig00031584_pilon.g145831;Eva_occam_tig00214928_pilon.g76125;XP_054282568.1;XP_054282569.1;XP_054282570.1;XP_054282572.1;XP_054282571.1;Eva_tig00143486_pilon.g283458;XP_054282573.1;Eva_occam_tig00213359_pilon.g72210;Eva_occam_tig00214927_pilon.g76124;Eva_ti…	XP_054282569.1 uncharacterized protein LOC128999867 isoform X2 [Macrosteles quadrilineatus]	PPPDE putative peptidase domain	GO:0003008,GO:0003012,GO:0003674,GO:0005488,GO:0005515,GO:0008150,GO:0032501,GO:0042802	NaN	NaN		-1.26461	2.53887	-1.21974	-1.80721	-1.39618	-0.559175	0	0.0200768	-0.0427227	0.0987701	9	9	9	26	26	26	67.897	0	75.451	146150000	40
Eva_GFTU01013597.1.g13522;Eva_tig00004599_pilon.g28533;Eva_occam_tig00209789_pilon.g61227;XP_054271184.1	XP_054271184.1 bifunctional phosphoribosylaminoimidazole carboxylase/phosphoribosylaminoimidazole succinocarboxamide synthetase [Macrosteles quadrilineatus]	AIR carboxylase	GO:0000082,GO:0000278,GO:0003674,GO:0003824,GO:0004638,GO:0004639,GO:0005488,GO:0005515,GO:0005575,GO:0005622,GO:0005623,GO:0005737,GO:0005829,GO:0006139,GO:0006144,GO:0006163,GO:0006164,GO:0006188,GO:0006189,GO:0006725,GO:0006753,GO:0006793,GO:0006796,GO:0006807,GO:0007049,GO:0008150,GO:0008152,GO:0009058,GO:0009112,GO:0009113,GO:0009117,GO:0009123,GO:0009124,GO:0009126,GO:0009127,GO:0009150,GO:…	ko00000,ko00001,ko00002,ko01000	Enzymes		-1.21698	1.45259	-1.43873	-1.49647	-0.85993	0.406498	0.403524	0.259048	0.590694	0.226013	5	5	5	27	27	27	46.852	0	88.418	132210000	43
Eva_GFTU01005041.1.g5470;Eva_occam_tig00004502_pilon.g7389;Eva_tig00067965_pilon.g199442;XP_054258538.1	XP_054258538.1 alpha-aminoadipic semialdehyde dehydrogenase [Macrosteles quadrilineatus]	Oxidoreductase activity, acting on the aldehyde or oxo group of donors, NAD or NADP as acceptor. It is involved in the biological process described with oxidation-reduction process	GO:0001505,GO:0003008,GO:0003674,GO:0003824,GO:0004029,GO:0004043,GO:0005575,GO:0005622,GO:0005623,GO:0005737,GO:0005739,GO:0005759,GO:0005829,GO:0006081,GO:0006082,GO:0006520,GO:0006553,GO:0006554,GO:0006576,GO:0006807,GO:0007600,GO:0007605,GO:0008150,GO:0008152,GO:0008802,GO:0009056,GO:0009063,GO:0009066,GO:0009068,GO:0009308,GO:0009310,GO:0009987,GO:0016054,GO:0016491,GO:0016620,GO:0016903,GO:…	ko00000,ko00001,ko00002,ko01000	Enzymes		-1.21429	1.24558	-1.42176	-1.80668	-1.77924	0.133926	0.530607	0.194992	-0.184496	-0.557688	7	7	7	27.8	27.8	27.8	56.398	0	63.474	126890000	33
Eva_GFTU01002025.1.g2581;Eva_occam_tig00214029_pilon.g73908;Eva_tig00024636_pilon.g124119	XP_054265621.1 uncharacterized protein LOC128988395 [Macrosteles quadrilineatus]	pfkB family carbohydrate kinase	GO:0002682,GO:0002684,GO:0002694,GO:0002696,GO:0003674,GO:0003824,GO:0004001,GO:0005488,GO:0005515,GO:0005575,GO:0005622,GO:0005623,GO:0005634,GO:0005654,GO:0005737,GO:0005829,GO:0006139,GO:0006163,GO:0006164,GO:0006166,GO:0006167,GO:0006169,GO:0006175,GO:0006725,GO:0006753,GO:0006793,GO:0006796,GO:0006807,GO:0007623,GO:0008150,GO:0008152,GO:0008283,GO:0008284,GO:0009058,GO:0009116,GO:0009117,GO:…	ko00000,ko00001,ko01000	Enzymes		-1.21429	1.93549	-1.4887	-1.89432	-2.46194	-0.931295	-0.312597	-0.495827	-0.349262	-0.761412	6	6	6	37.5	37.5	37.5	38.569	0	75.019	111560000	61
Eva_GFTU01003019.1.g3479;XP_054259218.1;XP_054259221.1;XP_054259220.1;Eva_tig00020608_pilon.g108200;Eva_occam_tig00007901_pilon.g11581;Eva_tig00020608_pilon.g108205	XP_054259218.1 alpha-actinin, sarcomeric isoform X1 [Macrosteles quadrilineatus]	calcium ion binding. It is involved in the biological process described with actin crosslink formation	GO:0003674,GO:0003779,GO:0005488,GO:0005515,GO:0005575,GO:0005622,GO:0005623,GO:0005737,GO:0005856,GO:0005865,GO:0005912,GO:0005924,GO:0005925,GO:0006996,GO:0007010,GO:0007015,GO:0007016,GO:0008092,GO:0008104,GO:0008150,GO:0009653,GO:0009987,GO:0010927,GO:0015629,GO:0016043,GO:0022607,GO:0030016,GO:0030017,GO:0030018,GO:0030029,GO:0030036,GO:0030054,GO:0030055,GO:0030154,GO:0030239,GO:0031032,GO:…	ko00000,ko00001,ko04131,ko04147,ko04812	Cytoskeleton proteins		-1.21234	2.22746	1.09867	0.163755	1.13191	0.266861	1.81866	1.93949	1.56441	2.188	39	39	39	51.3	51.3	51.3	103.58	0	323.31	1291000000	407
Eva_tig00132124_pilon.g224500	CAB3377696.1 Hypothetical predicted protein [Cloeon dipterum]	PPIases accelerate the folding of proteins. It catalyzes the cis-trans isomerization of proline imidic peptide bonds in oligopeptides	NaN	ko00000,ko00001,ko01000,ko03110	Chaperones and folding catalysts		-1.20851	4.00025	-0.703766	-0.363672	-0.464792	-0.70039	0.801344	0.539761	0.419683	0.840645	4	1	1	24.9	12.1	12.1	19.325	0	30.968	85828000	32
Eva_GFTU01015476.1.g14930;Eva_occam_tig00010919_pilon.g15881;Eva_occam_tig00211693_pilon.g67686;Eva_tig00032889_pilon.g149221	KAJ3639097.1 hypothetical protein Zmor_004257 [Zophobas morio]	nuclear transport	GO:0000082,GO:0000278,GO:0001944,GO:0003674,GO:0005102,GO:0005178,GO:0005488,GO:0005515,GO:0005575,GO:0005622,GO:0005623,GO:0005634,GO:0005654,GO:0005737,GO:0005783,GO:0005829,GO:0005856,GO:0005875,GO:0006323,GO:0006325,GO:0006333,GO:0006334,GO:0006338,GO:0006810,GO:0006913,GO:0006919,GO:0006996,GO:0007017,GO:0007049,GO:0007154,GO:0007165,GO:0007275,GO:0007346,GO:0007399,GO:0007417,GO:0007420,GO:…	ko00000,ko03019,ko04147	Exosome		-1.18848	2.61886	0.599342	0.0804787	0.3878	0.762474	1.46609	2.1905	1.37078	1.55663	6	6	6	35.2	35.2	35.2	29.439	0	75.044	199770000	55
XP_054285011.1;XP_054285012.1;Eva_occam_tig00007728_pilon.g11352;Eva_tig00136496_pilon.g254048;Eva_occam_tig00051177_pilon.g45263;Eva_tig00042467_pilon.g167452;Eva_occam_tig00007795_pilon.g11452	XP_054285011.1 ryanodine receptor isoform X1 [Macrosteles quadrilineatus]	Ryanodine-sensitive calcium-release channel activity. It is involved in the biological process described with	GO:0000041,GO:0000166,GO:0001501,GO:0001503,GO:0001508,GO:0001666,GO:0002009,GO:0002020,GO:0002026,GO:0002027,GO:0002682,GO:0003007,GO:0003008,GO:0003012,GO:0003013,GO:0003015,GO:0003143,GO:0003151,GO:0003205,GO:0003206,GO:0003208,GO:0003214,GO:0003220,GO:0003229,GO:0003231,GO:0003300,GO:0003674,GO:0005215,GO:0005216,GO:0005217,GO:0005219,GO:0005244,GO:0005245,GO:0005261,GO:0005262,GO:0005488,GO:…	ko00000,ko00001,ko01000,ko01009,ko03029,ko04040,ko04147	Exosome		-1.17704	2.18489	-1.4613	-2.25613	-1.05175	-2.05441	-0.773859	-0.452919	-0.378252	-0.510416	11	11	5	4.9	4.9	2.2	505.92	0	104.53	145420000	82
Eva_GFTU01005888.1.g6280;Eva_occam_tig00015321_pilon.g21003;Eva_occam_tig00217944_pilon.g82232;Eva_tig00134560_pilon.g242443;Eva_occam_tig00015358_pilon.g21082;Eva_tig00054805_pilon.g186670;Eva_occam_tig00217946_pilon.g82233;Eva_tig00134561_pilon.g242445;Eva_tig00064375_pilon.g196470;Eva_tig00064375_pilon.g196465	XP_023715002.1 cullin-associated NEDD8-dissociated protein 1 [Cryptotermes secundus]	Cullin-associated NEDD8-dissociated protein	GO:0000151,GO:0001775,GO:0002252,GO:0002263,GO:0002274,GO:0002275,GO:0002283,GO:0002366,GO:0002376,GO:0002443,GO:0002444,GO:0002446,GO:0003674,GO:0005488,GO:0005515,GO:0005575,GO:0005576,GO:0005622,GO:0005623,GO:0005634,GO:0005654,GO:0005737,GO:0005794,GO:0005829,GO:0006355,GO:0006357,GO:0006464,GO:0006807,GO:0006810,GO:0006873,GO:0006875,GO:0006879,GO:0006887,GO:0006955,GO:0008134,GO:0008150,GO:…	br01610,ko00000,ko00001,ko00002,ko03011,ko04147	Exosome		-1.17362	1.35425	-1.5197	-2.5409	-1.1899	-0.335175	-0.346504	-0.0117321	-0.197451	-0.335491	10	10	10	16.1	16.1	16.1	137.86	0	75.631	144810000	49
Eva_GFTU01007657.1.g7960;Eva_occam_tig00213804_pilon.g73405;Eva_tig00009715_pilon.g56391	XP_054262040.1 eukaryotic translation initiation factor 3 subunit M-like [Macrosteles quadrilineatus]	component of the eukaryotic translation initiation factor 3 (eIF-3) complex, which is involved in protein synthesis of a specialized repertoire of mRNAs and, together with other initiation factors, stimulates binding of mRNA and methionyl-tRNAi to the 40S ribosome. The eIF-3 complex specifically targets and initiates translation of a subset of mRNAs involved in cell proliferation	GO:0000003,GO:0002020,GO:0002181,GO:0002183,GO:0002790,GO:0003006,GO:0003674,GO:0005488,GO:0005515,GO:0005575,GO:0005622,GO:0005623,GO:0005737,GO:0005794,GO:0005829,GO:0005852,GO:0005856,GO:0006412,GO:0006413,GO:0006508,GO:0006518,GO:0006807,GO:0006810,GO:0006996,GO:0007030,GO:0007275,GO:0007276,GO:0007281,GO:0007283,GO:0007286,GO:0007291,GO:0007349,GO:0008104,GO:0008150,GO:0008152,GO:0009058,GO:…	ko00000,ko03012	Translation factors		-1.13932	1.06128	-3.01644	NaN	-2.91637	-1.05664	-1.21722	-1.28403	-1.06555	-1.19518	3	3	3	16	16	16	43.52	0	26.684	46537000	35
Eva_GFTU01006803.1.g7133;Eva_occam_tig00013185_pilon.g18470;Eva_tig00020112_pilon.g105600;Eva_tig00047174_pilon.g174943;XP_054261131.1	XP_054261131.1 NADH dehydrogenase [ubiquinone] 1 alpha subcomplex subunit 9, mitochondrial [Macrosteles quadrilineatus]	NmrA-like family	GO:0003674,GO:0003824,GO:0003954,GO:0005488,GO:0005575,GO:0005622,GO:0005623,GO:0005634,GO:0005654,GO:0005737,GO:0005739,GO:0005740,GO:0005743,GO:0005746,GO:0005747,GO:0005759,GO:0006091,GO:0006119,GO:0006120,GO:0006139,GO:0006163,GO:0006725,GO:0006732,GO:0006733,GO:0006743,GO:0006744,GO:0006753,GO:0006793,GO:0006796,GO:0006807,GO:0006810,GO:0006811,GO:0006812,GO:0006814,GO:0006996,GO:0007005,GO:…	ko00000,ko00001,ko00002	NaN		-1.1243	1.08572	1.09521	-0.00119781	2.33298	1.92581	2.92571	2.37419	2.21833	2.33175	8	8	8	31.5	31.5	31.5	45.686	0	109.52	497900000	77
Eva_occam_tig00025076_pilon.g31267;Eva_tig00055634_pilon.g187929;Eva_tig00002822_pilon.g18443	XP_054267652.1 uncharacterized protein LOC128989685 isoform X3 [Macrosteles quadrilineatus]	Glutaredoxin	GO:0008150,GO:0010035,GO:0010038,GO:0042221,GO:0042592,GO:0046688,GO:0048878,GO:0050801,GO:0050896,GO:0055065,GO:0055070,GO:0055076,GO:0055080,GO:0065007,GO:0065008,GO:0098771	ko00000,ko03110	Chaperones and folding catalysts		-1.11845	4.04054	-1.45768	-1.36135	-1.59169	-1.87948	-0.496187	-0.322691	-0.516947	-0.480581	4	4	4	20.6	20.6	20.6	21.236	0	25.051	84292000	26
Eva_occam_tig00010196_pilon.g14975;Eva_tig00011463_pilon.g65327	XP_054270369.1 cathepsin L [Macrosteles quadrilineatus]	Belongs to the peptidase C1 family	GO:0000323,GO:0003674,GO:0003824,GO:0004175,GO:0004197,GO:0005488,GO:0005515,GO:0005575,GO:0005576,GO:0005615,GO:0005622,GO:0005623,GO:0005737,GO:0005764,GO:0005773,GO:0006508,GO:0006807,GO:0008150,GO:0008152,GO:0008233,GO:0008234,GO:0009056,GO:0009057,GO:0009987,GO:0016787,GO:0019538,GO:0030163,GO:0031974,GO:0031982,GO:0031983,GO:0042718,GO:0043170,GO:0043226,GO:0043227,GO:0043229,GO:0043231,GO:…	ko00000,ko00001,ko00537,ko01000,ko01002,ko03110	Chaperones and folding catalysts		-1.11519	2.34256	0.00632858	0.31461	0.476599	0.127914	1.29638	1.62224	0.715742	1.75185	10	10	4	57.3	57.3	30.9	31.495	0	103.34	395390000	108
Eva_GFTU01009707.1.g10033;Eva_occam_tig00062312_pilon.g47560;Eva_tig00036484_pilon.g156929;Eva_occam_tig00224687_pilon.g90973;Eva_tig00042377_pilon.g167286;XP_054277094.1;XP_054276013.1	XP_054276013.1 beta-alanyl-dopamine/carcinine hydrolase-like [Macrosteles quadrilineatus]	Acyl-coenzyme A:6-aminopenicillanic acid acyl-transferase	NaN	NaN	NaN		-1.11268	1.74318	-2.12417	-1.0043	-2.27122	-2.56876	-0.977079	-0.846369	-0.764406	-0.929897	4	4	4	15.6	15.6	15.6	43.269	0	24.881	59534000	16
Eva_TRINITY_DN115770_c0_g1_i1.g3632;XP_054272928.1	KAG8263622.1 drug metabolic process [Homalodisca vitripennis]	ATP synthase E chain	GO:0000276,GO:0005575,GO:0005622,GO:0005623,GO:0005737,GO:0005739,GO:0005740,GO:0005743,GO:0005753,GO:0006139,GO:0006163,GO:0006164,GO:0006725,GO:0006753,GO:0006754,GO:0006793,GO:0006796,GO:0006807,GO:0006810,GO:0006811,GO:0006812,GO:0008150,GO:0008152,GO:0009058,GO:0009117,GO:0009123,GO:0009124,GO:0009126,GO:0009127,GO:0009141,GO:0009142,GO:0009144,GO:0009145,GO:0009150,GO:0009152,GO:0009156,GO:…	ko00000,ko00001,ko00002	NaN		-1.09996	2.05862	1.07039	1.43046	1.01713	0.103685	2.00455	2.15964	1.93443	1.92289	3	3	3	36.6	36.6	36.6	9.4358	0	32.808	271190000	57
Eva_GFTU01013019.1.g13164;Eva_tig00020087_pilon.g105485;Eva_occam_tig00037519_pilon.g40446;XP_054283976.1;XP_054282365.1	XP_054282365.1 uncharacterized protein C05D11.1-like [Macrosteles quadrilineatus]	Insulinase (Peptidase family M16)	NaN	NaN	NaN		-1.08755	1.0622	-0.791924	-1.97673	-0.399101	0.570662	0.386209	0.444576	0.621801	0.300505	3	3	3	5.8	5.8	5.8	115.72	0	28.825	93825000	26
Eva_GFTU01014309.1.g14027;XP_054280490.1	XP_054280490.1 eukaryotic translation initiation factor 4H-like [Macrosteles quadrilineatus]	nucleic acid binding	GO:0000003,GO:0001731,GO:0002181,GO:0002183,GO:0003674,GO:0003676,GO:0003723,GO:0003725,GO:0003727,GO:0003729,GO:0003743,GO:0003824,GO:0004386,GO:0005488,GO:0005575,GO:0005622,GO:0005623,GO:0005737,GO:0005829,GO:0005844,GO:0006412,GO:0006413,GO:0006417,GO:0006446,GO:0006518,GO:0006807,GO:0008135,GO:0008150,GO:0008152,GO:0009058,GO:0009059,GO:0009889,GO:0009987,GO:0010467,GO:0010468,GO:0010556,GO:…	NaN	NaN		-1.06665	2.6245	-1.85549	-2.0763	-1.95342	-2.76171	-1.18757	-0.953533	-1.16865	-1.07058	2	2	2	9.2	9.2	9.2	31.135	0.0011574	13.565	32424000	14
Eva_tig00015086_pilon.g83106;Eva_tig00005631_pilon.g34477;Eva_tig00008501_pilon.g50372;XP_054278174.1;Eva_tig00138440_pilon.g264418;Eva_tig00005631_pilon.g34424;Eva_tig00009048_pilon.g53073;Eva_tig00060056_pilon.g192547;Eva_tig00008501_pilon.g50364;Eva_tig00005631_pilon.g34430;Eva_tig00036082_pilon.g156181;Eva_tig00015086_pilon.g83067;XP_054290029.1;Eva_occam_tig00219448_pilon.g84937;Eva_tig00005…	KAF4523131.1 hypothetical protein B566_EDAN003146, partial [Ephemera danica]	Core component of nucleosome. Nucleosomes wrap and compact DNA into chromatin, limiting DNA accessibility to the cellular machineries which require DNA as a template. Histones thereby play a central role in transcription regulation, DNA repair, DNA replication and chromosomal stability. DNA accessibility is regulated via a complex set of post-translational modifications of histones, also called h…	GO:0005575,GO:0005622,GO:0005623,GO:0005634,GO:0005694,GO:0043226,GO:0043227,GO:0043228,GO:0043229,GO:0043231,GO:0043232,GO:0044424,GO:0044464	ko00000,ko00001,ko03036	Chromosome and associated proteins		-1.06435	3.14062	1.87261	1.3926	2.09328	1.66022	2.65438	2.76021	2.84557	3.01596	9	9	6	12.9	12.9	7.3	77.801	0	93.159	1027100000	243
Eva_occam_tig00014666_pilon.g20258;Eva_occam_tig00218963_pilon.g84168;Eva_occam_tig00214250_pilon.g74415;XP_054258422.1;XP_054258419.1;XP_054258418.1;XP_054258417.1;Eva_tig00014023_pilon.g77538	XP_046667689.1 uncharacterized protein LOC124359192 isoform X4 [Homalodisca vitripennis]	NaN	NaN	NaN	NaN		-1.04891	1.6211	-0.372375	-0.675993	-1.03341	-1.23611	-0.597853	0.780813	0.279875	0.4149	5	5	5	65.2	65.2	65.2	9.3771	0	49.034	93970000	31
Eva_occam_tig00016850_pilon.g22990;Eva_tig00023156_pilon.g118241;XP_054276074.1;XP_054275987.1	XP_054275987.1 GMP reductase 2-like [Macrosteles quadrilineatus]	Catalyzes the irreversible NADPH-dependent deamination of GMP to IMP. It functions in the conversion of nucleobase, nucleoside and nucleotide derivatives of G to A nucleotides, and in maintaining the intracellular balance of A and G nucleotides	GO:0002376,GO:0002520,GO:0002521,GO:0002573,GO:0003674,GO:0003824,GO:0003920,GO:0005575,GO:0005622,GO:0005623,GO:0005737,GO:0005829,GO:0006139,GO:0006152,GO:0006163,GO:0006195,GO:0006725,GO:0006753,GO:0006793,GO:0006796,GO:0006807,GO:0006950,GO:0007275,GO:0008150,GO:0008152,GO:0009056,GO:0009058,GO:0009116,GO:0009117,GO:0009119,GO:0009123,GO:0009125,GO:0009126,GO:0009128,GO:0009150,GO:0009154,GO:…	ko00000,ko00001,ko01000	Enzymes		-1.03286	1.50744	-1.19978	-2.00307	-1.50299	-0.303984	-0.39846	0.0365162	-0.230869	-0.285568	3	3	3	16	16	16	38.006	0	35.933	94412000	50
Eva_occam_tig00011312_pilon.g16334;Eva_GFTU01013686.1.g13572;XP_054278623.1;XP_054277926.1;XP_054278622.1;XP_054277925.1	XP_054277926.1 receptor expression-enhancing protein 5-like isoform X2 [Macrosteles quadrilineatus]	Receptor expression-enhancing protein	GO:0001917,GO:0003008,GO:0005575,GO:0005622,GO:0005623,GO:0005737,GO:0005783,GO:0005789,GO:0005938,GO:0006996,GO:0007029,GO:0007600,GO:0007601,GO:0008150,GO:0009314,GO:0009416,GO:0009581,GO:0009582,GO:0009583,GO:0009584,GO:0009605,GO:0009628,GO:0009987,GO:0010256,GO:0012505,GO:0016020,GO:0016043,GO:0030424,GO:0031984,GO:0032386,GO:0032501,GO:0032541,GO:0032879,GO:0042175,GO:0042995,GO:0043005,GO:…	ko00000,ko04147	Exosome		-1.03265	1.59669	-0.102549	-0.254143	-0.317719	-0.577002	0.970528	1.21044	0.967768	-0.269543	2	2	2	23.7	23.7	23.7	13.123	0	30.194	106200000	27
Eva_GFTU01009741.1.g10069;Eva_tig00031263_pilon.g144939;Eva_occam_tig00024535_pilon.g30732;XP_054268260.1	XP_054268260.1 venom carboxylesterase-6-like [Macrosteles quadrilineatus]	Belongs to the type-B carboxylesterase lipase family	GO:0000003,GO:0003674,GO:0003824,GO:0005575,GO:0005576,GO:0007276,GO:0007292,GO:0007320,GO:0007610,GO:0007617,GO:0007618,GO:0007619,GO:0007620,GO:0008150,GO:0008152,GO:0009056,GO:0009058,GO:0009987,GO:0010817,GO:0016787,GO:0016788,GO:0019098,GO:0019748,GO:0019953,GO:0022414,GO:0030728,GO:0032501,GO:0032504,GO:0034338,GO:0042445,GO:0042446,GO:0042810,GO:0042811,GO:0044237,GO:0044249,GO:0044550,GO:…	ko00000,ko00001,ko01000	Enzymes		-1.00867	2.27138	0.405735	-0.562466	0.0753975	0.459293	1.14622	1.17069	1.04289	1.05285	8	8	7	28.3	28.3	26	61.237	0	110.02	363470000	113
Eva_GFTU01010571.1.g10843;XP_054270769.1;XP_054270259.1;Eva_tig00035558_pilon.g154987;Eva_occam_tig00029519_pilon.g35364;Eva_occam_tig00060609_pilon.g47363;Eva_tig00010333_pilon.g59709;Eva_occam_tig00029519_pilon.g35363;XP_054272814.1;Eva_occam_tig00001341_pilon.g3090	XP_054270259.1 26S proteasome non-ATPase regulatory subunit 1-like [Macrosteles quadrilineatus]	Enzyme regulator activity. It is involved in the biological process described with regulation of protein catabolic process	GO:0000323,GO:0000502,GO:0001775,GO:0002252,GO:0002263,GO:0002274,GO:0002275,GO:0002283,GO:0002366,GO:0002376,GO:0002443,GO:0002444,GO:0002446,GO:0003674,GO:0005080,GO:0005488,GO:0005515,GO:0005575,GO:0005576,GO:0005622,GO:0005623,GO:0005634,GO:0005635,GO:0005654,GO:0005737,GO:0005764,GO:0005766,GO:0005773,GO:0005775,GO:0005819,GO:0005829,GO:0005838,GO:0005856,GO:0005886,GO:0005938,GO:0006464,GO:…	ko00000,ko00001,ko00002,ko03051	Proteasome		-0.988993	1.13294	-2.42814	-1.24739	-1.8502	-0.479353	-0.530878	-0.45933	-0.0754738	-0.983438	8	8	8	20.1	20.1	20.1	107.12	0	93.941	136720000	33
Eva_GFTU01003585.1.g4082;Eva_tig00013716_pilon.g76452;XP_054272008.1;Eva_tig00062651_pilon.g194953	XP_054272008.1 glutamate--cysteine ligase [Macrosteles quadrilineatus]	Glutamate-cysteine ligase activity. It is involved in the biological process described with glutathione biosynthetic process	GO:0000096,GO:0000166,GO:0000287,GO:0000302,GO:0000303,GO:0000305,GO:0000902,GO:0000904,GO:0001101,GO:0001678,GO:0002009,GO:0002165,GO:0003008,GO:0003013,GO:0003018,GO:0003254,GO:0003674,GO:0003824,GO:0004357,GO:0005488,GO:0005515,GO:0005575,GO:0005622,GO:0005623,GO:0005634,GO:0005737,GO:0005829,GO:0005975,GO:0005996,GO:0006082,GO:0006355,GO:0006518,GO:0006520,GO:0006534,GO:0006536,GO:0006575,GO:…	ko00000,ko00001,ko00002,ko01000	Enzymes		-0.975761	1.33333	-2.62719	NaN	-2.234	-1.16747	-1.05882	-0.872135	-1.12368	-1.08054	3	3	3	7.4	7.4	7.4	73.06	0	26.645	50360000	22
Eva_Contig1526.g259	XP_046687511.1 uncharacterized protein LOC124373152 [Homalodisca vitripennis]	NaN	NaN	NaN	NaN		-0.969676	2.81804	-0.046669	-0.448973	0.0575008	-0.488836	0.512634	1.02223	0.641327	0.775536	5	5	5	34.2	34.2	34.2	9.5549	0	33.18	202520000	63
Eva_occam_tig00050554_pilon.g45054;Eva_GFTU01004899.1.g5337;Eva_tig00030373_pilon.g142656;Eva_occam_tig00018530_pilon.g24682;XP_054273044.1	XP_054273044.1 myophilin [Macrosteles quadrilineatus]	Belongs to the calponin family	GO:0000122,GO:0000976,GO:0000977,GO:0000978,GO:0000987,GO:0001012,GO:0001067,GO:0003008,GO:0003012,GO:0003674,GO:0003676,GO:0003677,GO:0003690,GO:0003779,GO:0005488,GO:0005515,GO:0005575,GO:0005622,GO:0005623,GO:0005634,GO:0005737,GO:0005856,GO:0005865,GO:0006355,GO:0006357,GO:0006936,GO:0006939,GO:0007154,GO:0007165,GO:0007275,GO:0007399,GO:0007417,GO:0008092,GO:0008150,GO:0009719,GO:0009725,GO:…	ko00000,ko04131	Membrane trafficking		-0.960175	3.25767	-2.25514	-2.27169	-1.93473	-1.68497	-1.13766	-1.05758	-1.11489	-0.995686	4	4	4	26.5	26.5	26.5	20.95	0	24.757	58856000	28
Eva_GFTU01014637.1.g14284;Eva_occam_tig00003252_pilon.g5574;XP_054290684.1;XP_054277375.1;Eva_tig00030316_pilon.g142494	XP_054290684.1 protein lethal(2)essential for life-like [Macrosteles quadrilineatus]	Hsp20/alpha crystallin family	GO:0000003,GO:0000165,GO:0000226,GO:0000302,GO:0000502,GO:0001101,GO:0001540,GO:0001558,GO:0001654,GO:0001666,GO:0001817,GO:0001819,GO:0001932,GO:0001933,GO:0002088,GO:0002931,GO:0003008,GO:0003012,GO:0003674,GO:0003779,GO:0004857,GO:0004860,GO:0005080,GO:0005198,GO:0005212,GO:0005488,GO:0005515,GO:0005575,GO:0005622,GO:0005623,GO:0005634,GO:0005654,GO:0005737,GO:0005739,GO:0005759,GO:0005794,GO:…	ko00000,ko00001,ko03041,ko03110,ko04147	Exosome		-0.947449	1.96624	-0.252857	-1.45275	-1.14278	-0.748854	-0.00984764	0.0625305	0.0969086	0.0429707	7	7	7	56.2	56.2	56.2	21.511	0	58.629	172640000	79
Eva_tig00137404_pilon.g258980;Eva_occam_tig00220488_pilon.g86551	XP_054260997.1 NADH-cytochrome b5 reductase 3 isoform X2 [Macrosteles quadrilineatus]	Oxidoreductase FAD-binding domain	GO:0000166,GO:0000323,GO:0001775,GO:0001878,GO:0002252,GO:0002263,GO:0002274,GO:0002275,GO:0002283,GO:0002366,GO:0002376,GO:0002443,GO:0002444,GO:0002446,GO:0002576,GO:0003008,GO:0003013,GO:0003674,GO:0003824,GO:0004128,GO:0005488,GO:0005575,GO:0005576,GO:0005622,GO:0005623,GO:0005737,GO:0005739,GO:0005740,GO:0005741,GO:0005764,GO:0005766,GO:0005773,GO:0005775,GO:0005783,GO:0005789,GO:0005794,GO:…	ko00000,ko00001,ko01000	Enzymes		-0.922013	1.0333	-1.3176	-2.20612	-1.74392	-0.0829144	-0.404341	-0.244781	-0.422358	-0.591013	2	2	2	10.4	10.4	10.4	42.327	0	17.351	46115000	17
Eva_GFTU01013577.1.g13509;Eva_tig00007730_pilon.g46352	XP_054281036.1 NADH dehydrogenase [ubiquinone] 1 alpha subcomplex subunit 7-like [Macrosteles quadrilineatus]	NADH dehydrogenase (ubiquinone) activity. It is involved in the biological process described with ATP synthesis coupled electron transport	GO:0000313,GO:0003674,GO:0003735,GO:0003824,GO:0003954,GO:0005198,GO:0005575,GO:0005622,GO:0005623,GO:0005737,GO:0005739,GO:0005740,GO:0005743,GO:0005746,GO:0005747,GO:0005759,GO:0005761,GO:0005840,GO:0006091,GO:0006119,GO:0006120,GO:0006139,GO:0006163,GO:0006412,GO:0006518,GO:0006725,GO:0006753,GO:0006793,GO:0006796,GO:0006807,GO:0006996,GO:0007005,GO:0008137,GO:0008150,GO:0008152,GO:0009058,GO:…	ko00000,ko00001,ko00002	NaN		-0.919271	1.62312	-2.01041	-2.12392	-0.97373	-2.2949	-0.938171	-0.78084	-1.10939	-0.897476	4	4	4	42.1	42.1	42.1	12.143	0	24.991	59382000	26
Eva_occam_tig00014384_pilon.g19841;XP_054272754.1;XP_054272748.1;XP_054272742.1	CAB0007882.1 unnamed protein product [Nesidiocoris tenuis]	Ribonuclease H protein	NaN	NaN	NaN		-0.913826	1.07618	-2.87421	NaN	-2.50612	-1.98756	-1.19346	-1.16705	-1.34592	-2.46211	3	3	0	4	4	0	129.22	0	29.361	44892000	9
Eva_GFTU01009349.1.g9669;Eva_occam_tig00024019_pilon.g30257;XP_054275841.1	XP_054275841.1 T-complex protein 1 subunit epsilon [Macrosteles quadrilineatus]	assists the folding of proteins upon ATP hydrolysis	GO:0003674,GO:0005488,GO:0005515,GO:0005575,GO:0005622,GO:0005623,GO:0005737,GO:0005829,GO:0005832,GO:0006457,GO:0006458,GO:0008150,GO:0009987,GO:0032991,GO:0044183,GO:0044424,GO:0044444,GO:0044445,GO:0044464,GO:0051082,GO:0061077,GO:0101031	ko00000,ko03036,ko03110,ko04147	Exosome		-0.908455	1.85051	-0.700108	-0.9944	-0.210056	0.196224	0.469074	0.497423	0.561026	0.397957	8	8	8	24.1	24.1	24.1	59.473	0	97.247	233860000	88
Eva_GFTU01013425.1.g13418;Eva_tig00027504_pilon.g134148;Eva_tig00022612_pilon.g116309	XP_046672005.1 protein dj-1beta-like [Homalodisca vitripennis]	DJ-1/PfpI family	GO:0000003,GO:0000302,GO:0000785,GO:0001504,GO:0001505,GO:0001817,GO:0001819,GO:0001932,GO:0001933,GO:0001934,GO:0001963,GO:0002020,GO:0002082,GO:0002237,GO:0002673,GO:0002675,GO:0002682,GO:0002684,GO:0002790,GO:0002861,GO:0002863,GO:0002864,GO:0002866,GO:0003674,GO:0003676,GO:0003712,GO:0003713,GO:0003723,GO:0003729,GO:0003824,GO:0005102,GO:0005488,GO:0005507,GO:0005515,GO:0005575,GO:0005576,GO:…	ko00000,ko00001,ko01000,ko01002,ko04147	Exosome		-0.896334	1.53604	0.396494	-0.261364	0.210281	1.14377	1.56965	1.31345	1.16393	1.02749	6	6	6	30.5	30.5	30.5	24.106	0	129.76	279480000	88
Eva_GFTU01006138.1.g6512;Eva_occam_tig00212455_pilon.g69715;Eva_occam_tig00010083_pilon.g14857;XP_054268435.1;XP_054268434.1	XP_054268434.1 glutathione S-transferase 1-like isoform X1 [Macrosteles quadrilineatus]	glutathione s-transferase	GO:0003674,GO:0003824,GO:0004364,GO:0004601,GO:0004602,GO:0005575,GO:0005576,GO:0005622,GO:0005623,GO:0005737,GO:0006518,GO:0006575,GO:0006749,GO:0006790,GO:0006807,GO:0008150,GO:0008152,GO:0009636,GO:0009987,GO:0016209,GO:0016491,GO:0016684,GO:0016740,GO:0016765,GO:0016829,GO:0016848,GO:0018833,GO:0034641,GO:0042221,GO:0043603,GO:0044237,GO:0044424,GO:0044464,GO:0050896,GO:0051186,GO:0051716,GO:…	ko00000,ko00001,ko01000,ko02000	Transporters		-0.893968	2.16194	1.60339	1.02735	2.04711	1.83492	2.60062	2.45506	2.50671	2.52624	17	17	17	59.3	59.3	59.3	32.877	0	211.39	1378600000	300
Eva_GFTU01011709.1.g11933;Eva_tig00011276_pilon.g64347;XP_054257815.1	XP_054257815.1 40S ribosomal protein S21 [Macrosteles quadrilineatus]	May be an associated component of the ribosome rather than a core structural subunit. May act as a translation initiation factor. Has a role in regulation of cell proliferation in the hematopoietic organs and the imaginal disks of larva	GO:0000184,GO:0000447,GO:0000460,GO:0000461,GO:0000462,GO:0000466,GO:0000469,GO:0000478,GO:0000479,GO:0000956,GO:0002181,GO:0002376,GO:0002520,GO:0003674,GO:0003735,GO:0005198,GO:0005488,GO:0005515,GO:0005575,GO:0005622,GO:0005623,GO:0005634,GO:0005654,GO:0005737,GO:0005783,GO:0005789,GO:0005791,GO:0005829,GO:0005840,GO:0005844,GO:0006139,GO:0006364,GO:0006396,GO:0006401,GO:0006402,GO:0006412,GO:…	br01610,ko00000,ko00001,ko00002,ko03011	Ribosome		-0.893019	1.05683	-1.50718	-1.32723	-1.47169	-2.04773	-0.235209	-1.90875	-0.180944	-0.456867	4	4	4	39.7	39.7	39.7	16.19	0	41.032	59859000	20
Eva_tig00027965_pilon.g135536;Eva_tig00015057_pilon.g82949;Eva_occam_tig00031419_pilon.g36974;XP_054277282.1	XP_054277282.1 heterogeneous nuclear ribonucleoprotein K [Macrosteles quadrilineatus]	RNA binding	GO:0000003,GO:0000122,GO:0000228,GO:0000375,GO:0000377,GO:0000398,GO:0000785,GO:0000790,GO:0000976,GO:0000977,GO:0000978,GO:0000981,GO:0000982,GO:0000987,GO:0001012,GO:0001067,GO:0001077,GO:0001101,GO:0001228,GO:0001541,GO:0001558,GO:0001654,GO:0001655,GO:0001678,GO:0001822,GO:0001889,GO:0002376,GO:0002520,GO:0002526,GO:0003006,GO:0003674,GO:0003676,GO:0003677,GO:0003690,GO:0003697,GO:0003700,GO:…	ko00000,ko00001,ko00002,ko01000,ko01003,ko03041	Spliceosome		-0.889541	1.83045	-1.97754	-2.06713	-1.05019	-2.15894	-1.03192	-0.7757	-0.918604	-0.969414	5	5	5	14.9	14.9	14.9	47.337	0	36.094	65745000	24
Eva_GFTU01004925.1.g5360;Eva_tig00132387_pilon.g226886;Eva_occam_tig00214681_pilon.g75520;Eva_tig00029535_pilon.g140238	XP_054274863.1 pyrimidodiazepine synthase-like [Macrosteles quadrilineatus]	Glutathione S-transferase, N-terminal domain	GO:0000302,GO:0003674,GO:0003824,GO:0004364,GO:0004734,GO:0005488,GO:0005515,GO:0005575,GO:0005576,GO:0005604,GO:0005622,GO:0005623,GO:0005634,GO:0005635,GO:0005737,GO:0005739,GO:0005829,GO:0005975,GO:0005996,GO:0006082,GO:0006518,GO:0006575,GO:0006725,GO:0006726,GO:0006728,GO:0006732,GO:0006749,GO:0006766,GO:0006767,GO:0006790,GO:0006805,GO:0006807,GO:0006873,GO:0006874,GO:0006875,GO:0006937,GO:…	ko00000,ko00001,ko01000,ko02000	Transporters		-0.887397	3.05475	-1.27947	-1.09145	-1.06939	-0.82971	-0.12077	-0.0488758	-0.0380039	-0.512785	4	4	3	21.3	21.3	18.4	31.037	0	26.78	79982000	27
Eva_GFTU01017188.1.g16212;Eva_tig00012286_pilon.g68985;Eva_tig00020058_pilon.g105324;XP_054282239.1;XP_054281719.1;Eva_occam_tig00213788_pilon.g73337	XP_054281719.1 26S proteasome regulatory subunit 10B [Macrosteles quadrilineatus]	AAA domain (Cdc48 subfamily)	GO:0000003,GO:0000502,GO:0001013,GO:0001067,GO:0001163,GO:0002064,GO:0002065,GO:0002066,GO:0003006,GO:0003674,GO:0003676,GO:0003677,GO:0003824,GO:0005488,GO:0005515,GO:0005575,GO:0005622,GO:0005623,GO:0005634,GO:0005654,GO:0005737,GO:0005829,GO:0005838,GO:0006355,GO:0006356,GO:0006357,GO:0006464,GO:0006508,GO:0006511,GO:0006807,GO:0006950,GO:0007276,GO:0007281,GO:0007292,GO:0008134,GO:0008150,GO:…	ko00000,ko00001,ko00002,ko02000,ko03051	Proteasome		-0.885105	4.79997	-2.68261	NaN	-2.55346	-2.54657	-1.71759	-1.78269	-1.71642	-1.61972	2	2	2	7.4	7.4	7.4	44.45	0	18.579	31049000	13
Eva_GFTU01015176.1.g14696;Eva_occam_tig00000447_pilon.g1858;Eva_tig00023622_pilon.g120274;Eva_tig00046936_pilon.g174538;Eva_tig00023622_pilon.g120278;Eva_tig00066660_pilon.g198301;Eva_tig00046936_pilon.g174535	XP_054261580.1 serine/threonine-protein phosphatase 2A 65 kDa regulatory subunit A alpha isoform isoform X2 [Macrosteles quadrilineatus]	HEAT repeats	GO:0000003,GO:0000070,GO:0000086,GO:0000159,GO:0000184,GO:0000188,GO:0000212,GO:0000226,GO:0000278,GO:0000280,GO:0000775,GO:0000819,GO:0000956,GO:0001558,GO:0001932,GO:0001933,GO:0003674,GO:0003823,GO:0003824,GO:0004721,GO:0004722,GO:0005488,GO:0005515,GO:0005575,GO:0005622,GO:0005623,GO:0005634,GO:0005635,GO:0005694,GO:0005737,GO:0005739,GO:0005813,GO:0005814,GO:0005815,GO:0005819,GO:0005829,GO:…	ko00000,ko00001,ko01009,ko03036	Chromosome and associated proteins		-0.881431	1.20778	-0.292624	-1.41178	0.228424	0.0726089	0.383369	0.453804	0.844931	0.440245	15	15	2	38.7	38.7	6.4	68.027	0	127.59	294340000	63
XP_054262192.1;Eva_GFTU01009477.1.g9801;Eva_occam_tig00023986_pilon.g30206;Eva_tig00001125_pilon.g7715;Eva_tig00076082_pilon.g205906	XP_054262192.1 26S proteasome regulatory subunit 6B [Macrosteles quadrilineatus]	It is involved in the biological process described with protein catabolic process	GO:0000502,GO:0001673,GO:0001701,GO:0001824,GO:0003674,GO:0003824,GO:0005488,GO:0005515,GO:0005575,GO:0005622,GO:0005623,GO:0005634,GO:0005654,GO:0005737,GO:0005829,GO:0005838,GO:0006355,GO:0006357,GO:0006464,GO:0006508,GO:0006511,GO:0006807,GO:0006950,GO:0007275,GO:0008134,GO:0008150,GO:0008152,GO:0008540,GO:0009056,GO:0009057,GO:0009790,GO:0009792,GO:0009889,GO:0009891,GO:0009893,GO:0009894,GO:…	ko00000,ko00001,ko00002,ko03051	Proteasome		-0.873612	1.1016	-1.32822	-1.94599	-0.952349	-0.03475	-0.277161	0.121435	-0.272947	-0.338196	5	5	5	24.5	24.5	24.5	46.886	0	53.09	99640000	28
Eva_GFTU01003355.1.g3793;Eva_tig00012230_pilon.g68538;XP_054264701.1;XP_054264700.1;Eva_occam_tig00088210_pilon.g50350;Eva_tig00139616_pilon.g269944	XP_046663627.1 stress-induced-phosphoprotein 1 [Homalodisca vitripennis]	Heat shock chaperonin-binding motif.	GO:0000003,GO:0003674,GO:0004857,GO:0005488,GO:0005515,GO:0005575,GO:0005622,GO:0005623,GO:0005634,GO:0005737,GO:0005794,GO:0005829,GO:0006950,GO:0007275,GO:0007568,GO:0008022,GO:0008150,GO:0008340,GO:0009266,GO:0009408,GO:0009628,GO:0010259,GO:0012505,GO:0030234,GO:0030544,GO:0031072,GO:0032501,GO:0032502,GO:0032780,GO:0032991,GO:0042030,GO:0043086,GO:0043209,GO:0043226,GO:0043227,GO:0043229,GO:…	ko00000,ko00001,ko00002,ko03000,ko03110,ko04131,ko04516	NaN		-0.873603	1.83547	-1.52369	-1.70219	-0.590992	-1.14063	-0.400372	-0.565506	-0.222448	-0.274759	4	4	4	9.1	9.1	9.1	62.09	0	34.195	71116000	22
Eva_GFTU01013552.1.g13491;Eva_occam_tig00213748_pilon.g73225;XP_054266744.1;Eva_tig00020457_pilon.g107520;Eva_tig00029426_pilon.g139927;Eva_occam_tig00213748_pilon.g73227;Eva_tig00049217_pilon.g178159	XP_054266744.1 heat shock 70 kDa protein 4 [Macrosteles quadrilineatus]	Heat shock 70 kDa protein	GO:0000166,GO:0000774,GO:0001085,GO:0001655,GO:0001822,GO:0001932,GO:0001933,GO:0001934,GO:0002682,GO:0002684,GO:0002694,GO:0002696,GO:0003674,GO:0005488,GO:0005515,GO:0005524,GO:0005575,GO:0005576,GO:0005615,GO:0005622,GO:0005623,GO:0005634,GO:0005654,GO:0005737,GO:0005811,GO:0005829,GO:0006355,GO:0006357,GO:0006457,GO:0006458,GO:0006605,GO:0006626,GO:0006810,GO:0006839,GO:0006886,GO:0006897,GO:…	ko00000,ko00001,ko03110	Chaperones and folding catalysts		-0.87115	1.73463	-1.45887	-1.96035	-0.675255	-1.42029	-0.658049	-0.38793	-0.548697	-0.435482	8	8	8	16.6	16.6	16.6	90.882	0	72.782	124510000	39
Eva_GFTU01013924.1.g13744;XP_054264494.1;Eva_occam_tig00006774_pilon.g10166;Eva_occam_tig00009374_pilon.g13920;Eva_tig00024478_pilon.g123436	XP_054264494.1 cytoplasmic aconitate hydratase-like [Macrosteles quadrilineatus]	Aconitase C-terminal domain	GO:0000041,GO:0001067,GO:0001069,GO:0001101,GO:0001666,GO:0001703,GO:0001889,GO:0002262,GO:0002376,GO:0002520,GO:0002521,GO:0002573,GO:0003008,GO:0003012,GO:0003674,GO:0003676,GO:0003723,GO:0003729,GO:0003824,GO:0003994,GO:0005488,GO:0005506,GO:0005575,GO:0005622,GO:0005623,GO:0005737,GO:0005739,GO:0005783,GO:0005794,GO:0005829,GO:0006082,GO:0006101,GO:0006417,GO:0006725,GO:0006778,GO:0006779,GO:…	br01601,ko00000,ko00001,ko00002,ko01000,ko03019	Messenger RNA biogenesis		-0.863917	1.23882	-1.5678	-1.91139	-1.03085	-0.222155	-0.362177	-0.249968	-0.308235	-0.356142	9	9	9	15	15	15	97.982	0	57.682	139140000	52
Eva_GFTU01009445.1.g9769;Eva_GFTU01009443.1.g9767;Eva_occam_tig00008737_pilon.g13103;Eva_tig00005317_pilon.g33031;Eva_occam_tig00008737_pilon.g13102;Eva_tig00132987_pilon.g231588;Eva_tig00010899_pilon.g62586;XP_054267310.1;Eva_occam_tig00021854_pilon.g28130;Eva_tig00005317_pilon.g33039	XP_054268040.1 uncharacterized protein LOC128989922 isoform X9 [Macrosteles quadrilineatus]	It is involved in the biological process described with cell redox homeostasis	NaN	NaN	NaN		-0.841359	2.18826	0.876833	0.409069	1.27457	0.458145	1.58777	1.53455	1.55749	1.70424	32	32	0	32.6	32.6	0	196.33	0	323.31	888220000	357
Eva_GFTU01005614.1.g6017;Eva_occam_tig00003118_pilon.g5457;Eva_occam_tig00214979_pilon.g76276;Eva_tig00140440_pilon.g273473;Eva_tig00063658_pilon.g195879	XP_054260619.1 luciferin sulfotransferase-like [Macrosteles quadrilineatus]	Sulfotransferase domain	GO:0003674,GO:0003824,GO:0005575,GO:0005622,GO:0005623,GO:0005737,GO:0005829,GO:0006790,GO:0006805,GO:0006950,GO:0006952,GO:0008146,GO:0008150,GO:0008152,GO:0009410,GO:0009605,GO:0009607,GO:0009617,GO:0009987,GO:0016740,GO:0016782,GO:0042221,GO:0042742,GO:0043207,GO:0044237,GO:0044424,GO:0044444,GO:0044464,GO:0050896,GO:0051704,GO:0051707,GO:0051716,GO:0051923,GO:0070887,GO:0071466,GO:0098542	ko00000,ko00001,ko01000	Enzymes		-0.836487	1.31014	-1.29146	-1.24485	-1.64262	-0.104918	-0.177771	-0.119743	-0.23403	-0.406361	3	3	3	19.5	19.5	19.5	37.424	0	25.137	83411000	23
Eva_GFTU01017377.1.g16299;XP_054259062.1;XP_054257241.1;Eva_tig00132969_pilon.g231313;Eva_tig00132969_pilon.g231316	XP_054259062.1 succinate--CoA ligase [ADP/GDP-forming] subunit alpha, mitochondrial [Macrosteles quadrilineatus]	Succinyl-CoA synthetase functions in the citric acid cycle (TCA), coupling the hydrolysis of succinyl-CoA to the synthesis of either ATP or GTP and thus represents the only step of substrate-level phosphorylation in the TCA. The alpha subunit of the enzyme binds the substrates coenzyme A and phosphate, while succinate binding and specificity for either ATP or GTP is provided by different beta sub…	GO:0000166,GO:0001882,GO:0001883,GO:0003674,GO:0003824,GO:0004774,GO:0004775,GO:0004776,GO:0004778,GO:0005488,GO:0005515,GO:0005575,GO:0005622,GO:0005623,GO:0005737,GO:0005739,GO:0005759,GO:0005829,GO:0005886,GO:0005975,GO:0005996,GO:0006006,GO:0006007,GO:0006082,GO:0006090,GO:0006091,GO:0006096,GO:0006099,GO:0006101,GO:0006104,GO:0006105,GO:0006139,GO:0006163,GO:0006164,GO:0006165,GO:0006637,GO:…	ko00000,ko00001,ko00002,ko01000	Enzymes		-0.832047	2.34962	0.935057	0.13798	0.741058	0.56465	1.27151	1.55626	1.30307	1.57608	14	14	14	60.4	60.4	60.4	34.69	0	136.09	732470000	217
Eva_GFTU01011019.1.g11295;Eva_occam_tig00218990_pilon.g84215;Eva_occam_tig00092647_pilon.g50791;Eva_tig00141502_pilon.g277560;XP_054285816.1;XP_054285815.1;XP_054285541.1;Eva_tig00027197_pilon.g133184;Eva_tig00032372_pilon.g147910;Eva_tig00032372_pilon.g147905;Eva_occam_tig00033796_pilon.g38659	XP_054285815.1 puromycin-sensitive aminopeptidase-like isoform X1 [Macrosteles quadrilineatus]	zinc ion binding. It is involved in the biological process described with proteolysis	GO:0000003,GO:0000209,GO:0000578,GO:0000793,GO:0000922,GO:0001666,GO:0003002,GO:0003674,GO:0003824,GO:0004177,GO:0005488,GO:0005575,GO:0005622,GO:0005623,GO:0005694,GO:0005737,GO:0005819,GO:0005829,GO:0005856,GO:0006464,GO:0006508,GO:0006518,GO:0006807,GO:0006950,GO:0007049,GO:0007275,GO:0007350,GO:0007351,GO:0007389,GO:0008150,GO:0008152,GO:0008233,GO:0008235,GO:0008237,GO:0008238,GO:0008270,GO:…	ko00000,ko01000,ko01002	Peptidases and inhibitors		-0.829	1.71514	1.63193	1.01361	1.41823	2.18573	2.65836	2.28384	2.37778	2.24552	13	13	13	20.6	20.6	20.6	109.99	0	176.24	555640000	150
Eva_tig00024804_pilon.g124755;Eva_GFTU01012488.1.g12733;Eva_occam_tig00053215_pilon.g45960;Eva_tig00028517_pilon.g137315;Eva_occam_tig00022124_pilon.g28329;Eva_occam_tig00009367_pilon.g13903;Eva_occam_tig00022428_pilon.g28613;XP_054259708.1;Eva_tig00024841_pilon.g124906;Eva_occam_tig00023779_pilon.g30007	XP_046665365.1 uncharacterized protein LOC124357527 [Homalodisca vitripennis]	Belongs to the TRAFAC class dynamin-like GTPase superfamily. Dynamin Fzo YdjA family	GO:0002115,GO:0005575,GO:0005622,GO:0005623,GO:0005737,GO:0005783,GO:0005788,GO:0006810,GO:0006811,GO:0006812,GO:0006816,GO:0008150,GO:0012505,GO:0014823,GO:0014850,GO:0014873,GO:0014874,GO:0016528,GO:0016529,GO:0030001,GO:0031974,GO:0033018,GO:0043226,GO:0043227,GO:0043229,GO:0043231,GO:0043233,GO:0043502,GO:0044057,GO:0044422,GO:0044424,GO:0044432,GO:0044444,GO:0044446,GO:0044464,GO:0048583,GO:…	NaN	NaN		-0.818964	2.12121	0.387009	-0.354908	0.546623	0.202301	0.88928	1.18988	1.0434	0.93432	20	20	20	29.5	29.5	29.5	98.322	0	204.43	697540000	271
XP_054276948.1;Eva_GFTU01003391.1.g3825;Eva_tig00029230_pilon.g139305;Eva_occam_tig00218949_pilon.g84149;Eva_tig00026124_pilon.g129533;XP_054273534.1;XP_054273531.1	XP_054276948.1 KH domain-containing, RNA-binding, signal transduction-associated protein 2-like [Macrosteles quadrilineatus]	RNA binding	GO:0000003,GO:0000226,GO:0000381,GO:0001578,GO:0003006,GO:0003008,GO:0003674,GO:0003676,GO:0003723,GO:0003727,GO:0005488,GO:0005515,GO:0005575,GO:0005622,GO:0005623,GO:0005634,GO:0005654,GO:0006139,GO:0006396,GO:0006397,GO:0006725,GO:0006807,GO:0006915,GO:0006928,GO:0006996,GO:0007010,GO:0007017,GO:0007275,GO:0007276,GO:0007281,GO:0007283,GO:0007286,GO:0007288,GO:0007291,GO:0007349,GO:0007600,GO:…	ko00000,ko03041	Spliceosome		-0.818899	1.21807	-2.53037	-2.24946	-2.56098	-2.76605	-1.1515	-2.48401	-1.12851	-2.06725	3	3	3	7.7	7.7	7.7	41.145	0	17.752	25904000	9
Eva_GFTU01011966.1.g12197;Eva_tig00006044_pilon.g36703;Eva_occam_tig00013542_pilon.g18835	XP_046658985.1 LOW QUALITY PROTEIN: protein phosphatase 1B-like [Homalodisca vitripennis]	It is involved in the biological process described with protein dephosphorylation	GO:0000278,GO:0001654,GO:0001700,GO:0001745,GO:0001817,GO:0001818,GO:0001932,GO:0001933,GO:0002009,GO:0002165,GO:0002682,GO:0002683,GO:0002697,GO:0002698,GO:0002831,GO:0002832,GO:0003674,GO:0003824,GO:0004721,GO:0004722,GO:0005575,GO:0005622,GO:0005623,GO:0005634,GO:0005730,GO:0005737,GO:0005829,GO:0006464,GO:0006469,GO:0006470,GO:0006497,GO:0006498,GO:0006499,GO:0006793,GO:0006796,GO:0006807,GO:…	ko00000,ko00001,ko01000,ko01009	Protein phosphatases and associated proteins		-0.815334	1.12536	-1.63865	NaN	-1.48969	-0.359953	-0.347469	-0.617041	-0.0615826	-0.36363	3	3	3	19.7	19.7	19.7	41.289	0	24.576	46697000	15
Eva_GFTU01017412.1.g16321;Eva_tig00134930_pilon.g244801;Eva_occam_tig00058686_pilon.g47104;Eva_occam_tig00208766_pilon.g56687	XP_054282442.1 cytochrome b-c1 complex subunit Rieske, mitochondrial [Macrosteles quadrilineatus]	Component of the ubiquinol-cytochrome c reductase complex (complex III or cytochrome b-c1 complex), which is a respiratory chain that generates an electrochemical potential coupled to ATP synthesis	GO:0001932,GO:0001933,GO:0001934,GO:0003674,GO:0003824,GO:0005488,GO:0005575,GO:0005622,GO:0005623,GO:0005737,GO:0005739,GO:0005740,GO:0005743,GO:0005746,GO:0005750,GO:0005751,GO:0006091,GO:0006119,GO:0006122,GO:0006139,GO:0006163,GO:0006725,GO:0006753,GO:0006793,GO:0006796,GO:0006807,GO:0008121,GO:0008150,GO:0008152,GO:0009055,GO:0009117,GO:0009123,GO:0009126,GO:0009141,GO:0009144,GO:0009150,GO:…	ko00000,ko00001,ko00002,ko01000	Enzymes		-0.807252	2.49129	0.235409	0.0895119	0.564575	-0.111162	0.931005	1.28325	0.904873	0.888212	11	11	10	48	48	44.7	29.846	0	68.491	403990000	92
sulcia_00158_Phospho-2-dehydro-3-deoxyheptonate_aldolase	WP_020931695.1 bifunctional 3-deoxy-7-phosphoheptulonate synthase/chorismate mutase type II [Candidatus Karelsulcia muelleri]	chorismate mutase	NaN	ko00000,ko00001,ko00002,ko01000	Enzymes		-0.799582	1.51414	-0.0295238	-0.324263	0.303879	0.906401	0.713882	1.06952	1.06569	1.20572	12	12	12	40.7	40.7	40.7	40.984	0	112.73	354490000	123
Eva_tig00000211_pilon.g1487;XP_054264599.1	XP_054264599.1 uncharacterized protein LOC128987657 isoform X6 [Macrosteles quadrilineatus]	Myofilin	GO:0005575,GO:0005622,GO:0005623,GO:0005737,GO:0030016,GO:0030017,GO:0031672,GO:0043226,GO:0043228,GO:0043229,GO:0043232,GO:0043292,GO:0044422,GO:0044424,GO:0044444,GO:0044449,GO:0044464,GO:0099080,GO:0099081,GO:0099512	NaN	NaN		-0.798415	1.45019	2.1215	1.21744	0.999687	1.11939	1.76111	2.3654	2.12591	2.39926	9	9	8	33.8	33.8	30.7	26.494	0	69.524	733860000	144
Eva_tig00006662_pilon.g40006;Eva_occam_tig00214743_pilon.g75701;Eva_GFTU01009350.1.g9670;Eva_occam_tig00210262_pilon.g62955;Eva_tig00004025_pilon.g25068;Eva_occam_tig00225491_pilon.g91614;Eva_tig00131541_pilon.g218777;XP_054265961.1;XP_054265953.1	XP_054265961.1 atlastin isoform X2 [Macrosteles quadrilineatus]	Guanylate-binding protein, N-terminal domain	GO:0000137,GO:0000166,GO:0000226,GO:0000902,GO:0000904,GO:0001558,GO:0001882,GO:0001883,GO:0003674,GO:0003824,GO:0003924,GO:0005488,GO:0005515,GO:0005525,GO:0005575,GO:0005622,GO:0005623,GO:0005737,GO:0005783,GO:0005789,GO:0005794,GO:0005795,GO:0006996,GO:0007010,GO:0007017,GO:0007019,GO:0007029,GO:0007030,GO:0007275,GO:0007399,GO:0007409,GO:0007416,GO:0007517,GO:0007528,GO:0008150,GO:0008361,GO:…	ko00000,ko01000	Enzymes		-0.796228	2.16917	-1.28362	-2.03945	-1.28864	-1.80312	-0.922489	-0.687187	-0.754553	-0.8657	3	3	3	16.3	16.3	16.3	26.376	0	20.458	57950000	31
XP_054261789.1;XP_054261788.1;XP_054261787.1;XP_054261786.1;XP_054261785.1;XP_054261784.1;Eva_GFTU01007150.1.g7465;Eva_tig00002759_pilon.g18054;Eva_occam_tig00209739_pilon.g60963	XP_054261789.1 four and a half LIM domains protein 2 isoform X6 [Macrosteles quadrilineatus]	Four and a half lim domains	GO:0000122,GO:0001503,GO:0001649,GO:0003007,GO:0003205,GO:0003206,GO:0003674,GO:0003712,GO:0003713,GO:0005102,GO:0005488,GO:0005515,GO:0005575,GO:0005622,GO:0005623,GO:0005634,GO:0005654,GO:0005737,GO:0006355,GO:0006357,GO:0007154,GO:0007165,GO:0007275,GO:0007507,GO:0008134,GO:0008150,GO:0009653,GO:0009719,GO:0009725,GO:0009755,GO:0009887,GO:0009888,GO:0009889,GO:0009890,GO:0009891,GO:0009892,GO:…	ko00000,ko00001	NaN		-0.770558	1.26119	1.0856	-0.110737	0.820395	0.249887	0.857336	1.34671	1.20803	1.71531	6	6	3	19.9	19.9	10.5	40.389	0	39.566	296250000	54
Nasuia_00084;asaia_00714	WP_259289060.1 chaperonin GroEL [Candidatus Nasuia deltocephalinicola]	Prevents misfolding and promotes the refolding and proper assembly of unfolded polypeptides generated under stress conditions	GO:0000166,GO:0000287,GO:0003674,GO:0003824,GO:0005488,GO:0005515,GO:0005524,GO:0005575,GO:0005622,GO:0005623,GO:0005737,GO:0005829,GO:0006457,GO:0006458,GO:0006950,GO:0008144,GO:0008150,GO:0009266,GO:0009314,GO:0009408,GO:0009628,GO:0009987,GO:0016032,GO:0016462,GO:0016465,GO:0016787,GO:0016817,GO:0016818,GO:0016887,GO:0017076,GO:0017111,GO:0019058,GO:0019068,GO:0030554,GO:0032553,GO:0032555,GO:…	ko00000,ko00001,ko03019,ko03029,ko03110,ko04147	Exosome		-0.767426	1.55028	-0.750273	0.0279064	-0.199368	0.458059	0.643188	0.819841	0.408583	0.734415	14	14	13	35.8	35.8	34.1	59.055	0	155.72	337800000	168
Eva_GFTU01011903.1.g12131;XP_054262677.1;XP_054262676.1;XP_054262674.1;XP_054261028.1;XP_054261026.1;Eva_occam_tig00213814_pilon.g73425;XP_054263561.1;XP_054263560.1;XP_054261025.1;XP_054261024.1;XP_054261023.1;Eva_GFTU01011904.1.g12132;Eva_occam_tig00017603_pilon.g23707;Eva_tig00131828_pilon.g221868	XP_054262674.1 spermine synthase-like isoform X1 [Macrosteles quadrilineatus]	Spermine synthase activity. It is involved in the biological process described with spermine biosynthetic process	GO:0000096,GO:0003674,GO:0003824,GO:0005575,GO:0005622,GO:0005623,GO:0005737,GO:0005829,GO:0006082,GO:0006520,GO:0006555,GO:0006576,GO:0006595,GO:0006596,GO:0006597,GO:0006790,GO:0006807,GO:0008150,GO:0008152,GO:0008215,GO:0009058,GO:0009066,GO:0009308,GO:0009309,GO:0009987,GO:0016740,GO:0016765,GO:0016768,GO:0017144,GO:0019752,GO:0034641,GO:0042401,GO:0043436,GO:0044106,GO:0044237,GO:0044238,GO:…	ko00000,ko00001,ko01000	Enzymes		-0.766463	1.47891	-1.71571	NaN	-1.60482	-0.753431	-0.455498	-0.61034	-0.728811	-0.571453	3	3	3	13.6	13.6	13.6	41.749	0	32.747	58332000	32
Eva_GFTU01016414.1.g15625;Eva_tig00025072_pilon.g125797;Eva_occam_tig00225591_pilon.g91669;XP_054290440.1;XP_054288816.1;Eva_occam_tig00016170_pilon.g22194	XP_054290440.1 eukaryotic translation initiation factor 3 subunit E-like [Macrosteles quadrilineatus]	component of the eukaryotic translation initiation factor 3 (eIF-3) complex, which is involved in protein synthesis of a specialized repertoire of mRNAs and, together with other initiation factors, stimulates binding of mRNA and methionyl-tRNAi to the 40S ribosome. The eIF-3 complex specifically targets and initiates translation of a subset of mRNAs involved in cell proliferation	GO:0000184,GO:0000956,GO:0003674,GO:0003676,GO:0003723,GO:0003743,GO:0005488,GO:0005515,GO:0005575,GO:0005622,GO:0005623,GO:0005634,GO:0005654,GO:0005737,GO:0005829,GO:0005852,GO:0006139,GO:0006401,GO:0006402,GO:0006412,GO:0006413,GO:0006417,GO:0006446,GO:0006518,GO:0006725,GO:0006807,GO:0008135,GO:0008150,GO:0008152,GO:0009056,GO:0009057,GO:0009058,GO:0009059,GO:0009889,GO:0009890,GO:0009891,GO:…	ko00000,ko00001,ko03012,ko03051,ko04147	Exosome		-0.761588	1.33214	-2.83438	NaN	-2.93648	-1.98375	-1.59571	-1.97838	-1.6437	-2.07533	3	3	3	13.5	13.5	13.5	52.092	0	24.86	36769000	15
Eva_occam_tig00209529_pilon.g60192;Eva_tig00064436_pilon.g196523;Eva_tig00005012_pilon.g31021	XP_054279245.1 ejaculatory bulb-specific protein 3-like [Macrosteles quadrilineatus]	Insect pheromone-binding family, A10/OS-D	NaN	NaN	NaN		-0.76019	1.47339	0.236704	0.185093	0.271013	-0.704752	0.505285	0.666468	1.18463	0.672434	4	4	3	22.2	22.2	18.3	28.934	0	55.479	226360000	82
Eva_GFTU01000230.1.g255;XP_054257560.1;XP_054257556.1	XP_054257556.1 protein D2-like isoform X1 [Macrosteles quadrilineatus]	Phosphatidylethanolamine-binding protein	NaN	ko00000,ko00001,ko04131	Membrane trafficking		-0.757318	1.66403	-0.812925	-0.500763	-0.79814	0.124483	0.394573	0.478371	0.188318	-0.0193348	5	5	5	35	35	35	24.501	0	38.447	138390000	44
Eva_tig00140982_pilon.g275571;XP_054281843.1;XP_054281842.1;XP_054281841.1;Eva_GFTU01015747.1.g15117;Eva_occam_tig00026238_pilon.g32505	XP_054281841.1 rho GDP-dissociation inhibitor 1 [Macrosteles quadrilineatus]	RHO protein GDP dissociation inhibitor	GO:0001772,GO:0003674,GO:0005092,GO:0005094,GO:0005488,GO:0005504,GO:0005515,GO:0005575,GO:0005576,GO:0005615,GO:0005622,GO:0005623,GO:0005634,GO:0005737,GO:0005829,GO:0005856,GO:0005886,GO:0007154,GO:0007162,GO:0007165,GO:0007166,GO:0007264,GO:0007265,GO:0007266,GO:0007275,GO:0007399,GO:0008150,GO:0008289,GO:0008360,GO:0009605,GO:0009612,GO:0009628,GO:0009966,GO:0009987,GO:0010033,GO:0010646,GO:…	ko00000,ko00001,ko04147	Exosome		-0.752864	2.22703	-1.03609	-1.21522	-0.905693	-0.382336	-0.0652485	-0.132271	-0.143318	-0.187048	2	2	2	35.7	35.7	35.7	12.767	0.0012674	16.28	60487000	14
Eva_GFTU01000288.1.g336;Eva_tig00134720_pilon.g243572;XP_054259978.1;XP_054279840.1;XP_054279842.1;XP_054259981.1;XP_054279841.1;Eva_tig00060863_pilon.g193326;Eva_tig00134721_pilon.g243574;XP_054271488.1;Eva_tig00002361_pilon.g15206;Eva_tig00053134_pilon.g184111	XP_054259981.1 isocitrate dehydrogenase [NAD] subunit gamma, mitochondrial-like isoform X2 [Macrosteles quadrilineatus]	Isocitrate/isopropylmalate dehydrogenase	GO:0000287,GO:0003674,GO:0003824,GO:0004448,GO:0004449,GO:0005488,GO:0005575,GO:0005622,GO:0005623,GO:0005634,GO:0005654,GO:0005730,GO:0005737,GO:0005739,GO:0005759,GO:0005962,GO:0005975,GO:0006082,GO:0006091,GO:0006099,GO:0006101,GO:0006102,GO:0006103,GO:0006139,GO:0006725,GO:0006732,GO:0006733,GO:0006734,GO:0006753,GO:0006793,GO:0006796,GO:0006807,GO:0008150,GO:0008152,GO:0009060,GO:0009117,GO:…	br01601,ko00000,ko00001,ko00002,ko01000,ko03009	Ribosome biogenesis		-0.751396	2.46848	1.80179	1.6993	2.00873	2.24089	2.68816	2.99083	2.51724	2.56008	14	14	14	52.3	52.3	52.3	43.382	0	159.24	641430000	136
Eva_occam_tig00210879_pilon.g65213;Eva_TRINITY_DN11785_c0_g1_i1.g2577;Eva_tig00021658_pilon.g112460;Eva_occam_tig00222165_pilon.g88665;XP_054285896.1;XP_054289107.1	XP_054285896.1 uncharacterized protein LOC129002254 [Macrosteles quadrilineatus]	Protein of unknown function (DUF1394)	GO:0001817,GO:0001819,GO:0001910,GO:0001912,GO:0001914,GO:0001916,GO:0002576,GO:0002682,GO:0002684,GO:0002694,GO:0002696,GO:0002697,GO:0002699,GO:0002703,GO:0002705,GO:0002706,GO:0002708,GO:0002709,GO:0002711,GO:0002819,GO:0002821,GO:0002822,GO:0002824,GO:0003674,GO:0005102,GO:0005488,GO:0005515,GO:0005575,GO:0005576,GO:0005622,GO:0005623,GO:0005737,GO:0005929,GO:0006810,GO:0006887,GO:0008150,GO:…	NaN	NaN		-0.736498	2.04495	-0.475315	-1.29951	-0.953562	-1.26254	-0.315071	-0.162767	-0.250166	-0.316923	8	8	8	15	15	15	109.14	0	68.237	165440000	45
Eva_GFTU01006283.1.g6658;Eva_tig00012239_pilon.g68608;Eva_tig00033580_pilon.g150704;Eva_occam_tig00045372_pilon.g43275;XP_054262036.1;Eva_occam_tig00016587_pilon.g22732	XP_054262036.1 fumarate hydratase, mitochondrial-like [Macrosteles quadrilineatus]	Fumarase C C-terminus	GO:0001894,GO:0003674,GO:0003824,GO:0004333,GO:0005575,GO:0005622,GO:0005623,GO:0005737,GO:0005739,GO:0005759,GO:0006082,GO:0006091,GO:0006099,GO:0006101,GO:0006106,GO:0006108,GO:0008150,GO:0008152,GO:0009060,GO:0009987,GO:0015980,GO:0016829,GO:0016835,GO:0016836,GO:0016999,GO:0017144,GO:0019752,GO:0031974,GO:0032501,GO:0042592,GO:0043226,GO:0043227,GO:0043229,GO:0043231,GO:0043233,GO:0043436,GO:…	ko00000,ko00001,ko00002,ko01000	Enzymes		-0.733375	2.66874	0.539343	0.281179	0.752785	0.859371	1.41172	1.40714	1.15008	1.39723	19	19	19	52.8	52.8	52.8	54.398	0	236.22	962850000	307
Eva_GFTU01015610.1.g15021;Eva_tig00049777_pilon.g179079	XP_054283831.1 NADH dehydrogenase [ubiquinone] iron-sulfur protein 6, mitochondrial [Macrosteles quadrilineatus]	Accessory subunit of the mitochondrial membrane respiratory chain NADH dehydrogenase (Complex I), that is believed not to be involved in catalysis. Complex I functions in the transfer of electrons from NADH to the respiratory chain. The immediate electron acceptor for the enzyme is believed to be ubiquinone	GO:0003008,GO:0003012,GO:0003674,GO:0003824,GO:0003954,GO:0005575,GO:0005622,GO:0005623,GO:0005737,GO:0005739,GO:0005740,GO:0005743,GO:0005746,GO:0005747,GO:0006082,GO:0006091,GO:0006119,GO:0006120,GO:0006139,GO:0006163,GO:0006629,GO:0006631,GO:0006725,GO:0006753,GO:0006793,GO:0006796,GO:0006807,GO:0006936,GO:0006996,GO:0007005,GO:0007275,GO:0007568,GO:0008137,GO:0008150,GO:0008152,GO:0009055,GO:…	ko00000,ko00001,ko00002	NaN		-0.733282	1.29596	-0.738037	-1.14311	-0.117128	-1.45597	-0.305016	-0.179585	-0.13052	0.0940018	2	2	2	27.2	27.2	27.2	14.25	0	16.785	67736000	15
Eva_GFTU01012775.1.g13006;Eva_tig00137130_pilon.g257451;Eva_occam_tig00011087_pilon.g16102	XP_054265338.1 transferrin [Macrosteles quadrilineatus]	Transferrin	NaN	NaN	NaN		-0.730976	1.91433	2.0169	2.78745	2.63915	2.68022	3.4497	3.35388	2.94311	3.30095	53	53	37	75.7	75.7	63.5	74.107	0	323.31	6543800000	1239
Eva_GFTU01010088.1.g10380;Eva_GFTU01010087.1.g10379;XP_054288059.1;XP_054287999.1;Eva_tig00029615_pilon.g140430;Eva_occam_tig00041390_pilon.g41844;Eva_occam_tig00011569_pilon.g16632;Eva_occam_tig00012368_pilon.g17502;XP_054257393.1;XP_054257276.1;XP_054257385.1;XP_054257275.1	XP_054287999.1 annexin B10-like isoform X1 [Macrosteles quadrilineatus]	Calcium-dependent phospholipid binding	GO:0001775,GO:0002252,GO:0002263,GO:0002274,GO:0002275,GO:0002283,GO:0002366,GO:0002376,GO:0002443,GO:0002444,GO:0002446,GO:0003674,GO:0003779,GO:0004857,GO:0004859,GO:0005488,GO:0005515,GO:0005543,GO:0005544,GO:0005575,GO:0005622,GO:0005623,GO:0005737,GO:0005829,GO:0005886,GO:0006355,GO:0006810,GO:0006887,GO:0006897,GO:0006909,GO:0006950,GO:0006952,GO:0006955,GO:0007275,GO:0007399,GO:0007417,GO:…	ko00000,ko04147	Exosome		-0.723284	2.27837	1.86246	1.16207	1.62812	1.66855	2.35974	2.5017	2.22691	2.12598	15	15	15	57.8	57.8	57.8	35.997	0	223.03	717820000	218
Eva_GFTU01014211.1.g13951;Eva_occam_tig00216312_pilon.g79104;Eva_tig00042462_pilon.g167440;XP_054262616.1	XP_054262616.1 complement component 1 Q subcomponent-binding protein, mitochondrial [Macrosteles quadrilineatus]	Complement component 1 Q subcomponent-binding protein	GO:0000003,GO:0000122,GO:0001664,GO:0001817,GO:0001818,GO:0001846,GO:0001848,GO:0001849,GO:0002376,GO:0002673,GO:0002682,GO:0002683,GO:0002684,GO:0002685,GO:0002687,GO:0002688,GO:0002690,GO:0002697,GO:0002698,GO:0002831,GO:0002832,GO:0002920,GO:0003674,GO:0003676,GO:0003712,GO:0003714,GO:0003723,GO:0003729,GO:0005080,GO:0005102,GO:0005488,GO:0005515,GO:0005539,GO:0005540,GO:0005575,GO:0005576,GO:…	ko00000,ko00001,ko00536	Glycosaminoglycan binding proteins		-0.713271	2.32118	-0.785543	-0.365717	-0.24172	-0.121033	0.132868	0.404074	0.490601	0.311527	7	7	7	34.8	34.8	34.8	30.041	0	62.885	128540000	35
Eva_GFTU01010107.1.g10399;XP_054278528.1	XP_023017203.1 ubiquitin-conjugating enzyme E2 N [Leptinotarsa decemlineata]	Belongs to the ubiquitin-conjugating enzyme family	GO:0000151,GO:0000165,GO:0000187,GO:0000209,GO:0000724,GO:0000725,GO:0000726,GO:0000729,GO:0000902,GO:0000904,GO:0001650,GO:0001932,GO:0001934,GO:0002218,GO:0002221,GO:0002253,GO:0002376,GO:0002429,GO:0002682,GO:0002684,GO:0002753,GO:0002757,GO:0002758,GO:0002764,GO:0002768,GO:0003674,GO:0003824,GO:0004842,GO:0005488,GO:0005515,GO:0005575,GO:0005622,GO:0005623,GO:0005634,GO:0005654,GO:0005730,GO:…	ko00000,ko00001,ko01000,ko03400,ko04121	Ubiquitin system		-0.709484	1.38531	-1.45351	-1.83825	-1.62722	-1.67562	-1.02332	-0.459749	-0.631914	-1.64168	3	3	3	35.8	35.8	35.8	17.226	0	21.59	52804000	15
Eva_GFTU01000672.1.g899;Eva_tig00002947_pilon.g19058;Eva_occam_tig00209666_pilon.g60720;XP_054282333.1;XP_054282332.1;XP_054282331.1;Eva_GFTU01006335.1.g6700	XP_054282333.1 neither inactivation nor afterpotential protein C isoform X3 [Macrosteles quadrilineatus]	Myosin. Large ATPases.	GO:0000146,GO:0000166,GO:0000902,GO:0000904,GO:0001750,GO:0001894,GO:0001895,GO:0001917,GO:0002064,GO:0002065,GO:0002066,GO:0002093,GO:0003008,GO:0003674,GO:0003774,GO:0003779,GO:0003824,GO:0004672,GO:0004674,GO:0005488,GO:0005515,GO:0005516,GO:0005543,GO:0005575,GO:0005622,GO:0005623,GO:0005634,GO:0005737,GO:0005856,GO:0005884,GO:0005886,GO:0005929,GO:0006403,GO:0006464,GO:0006468,GO:0006793,GO:…	ko00000,ko00001,ko01000,ko01001,ko01009,ko04812	Cytoskeleton proteins		-0.705156	3.04571	-1.17216	-1.39491	-1.34519	-1.66333	-0.806637	-0.560539	-0.752724	-0.635073	9	9	9	6.6	6.6	6.6	177.69	0	59.364	124600000	17
Eva_GFTU01007403.1.g7705;Eva_tig00007575_pilon.g45325;Eva_tig00043054_pilon.g168449;Eva_tig00011606_pilon.g65865;XP_054283830.1;XP_054282805.1	XP_054282805.1 putative ATP synthase subunit f, mitochondrial [Macrosteles quadrilineatus]	Conserved hypothetical protein	GO:0000276,GO:0003674,GO:0005215,GO:0005575,GO:0005622,GO:0005623,GO:0005737,GO:0005739,GO:0005740,GO:0005743,GO:0005753,GO:0006091,GO:0006119,GO:0006139,GO:0006163,GO:0006164,GO:0006725,GO:0006753,GO:0006754,GO:0006793,GO:0006796,GO:0006807,GO:0006810,GO:0006811,GO:0006812,GO:0006839,GO:0006996,GO:0007005,GO:0007006,GO:0007007,GO:0008150,GO:0008152,GO:0009058,GO:0009117,GO:0009123,GO:0009124,GO:…	ko00000,ko00001,ko00002	NaN		-0.695138	1.76788	2.19551	1.57071	2.47739	1.8059	2.81303	2.83353	2.61892	2.56458	5	5	5	51.4	51.4	51.4	12.56	0	40.974	577990000	119
Eva_GFTU01017019.1.g16083;Eva_GFTU01017020.1.g16084;Eva_tig00017638_pilon.g94960;Eva_occam_tig00209100_pilon.g58357;XP_054267208.1;XP_054267127.1;XP_054267194.1;XP_054267111.1;XP_054267102.1;XP_054267097.1;XP_054267201.1;XP_054267116.1	XP_054267127.1 lipid storage droplets surface-binding protein 1-like isoform X3 [Macrosteles quadrilineatus]	Perilipin family	NaN	ko00000,ko00001,ko04147	Exosome		-0.679523	1.94482	1.20926	0.39082	0.531918	0.895041	1.44456	1.53969	1.41205	1.34882	10	10	10	41.5	41.5	41.5	38.486	0	117.65	330550000	116
XP_054286714.1;XP_054286704.1;Eva_GFTU01003086.1.g3544;Eva_tig00009152_pilon.g53759	XP_054286704.1 thioredoxin, mitochondrial-like [Macrosteles quadrilineatus]	Thioredoxin-like domain	GO:0000096,GO:0000098,GO:0001666,GO:0003674,GO:0003824,GO:0005488,GO:0005575,GO:0005622,GO:0005623,GO:0005634,GO:0005730,GO:0005737,GO:0005739,GO:0005759,GO:0006082,GO:0006520,GO:0006790,GO:0006807,GO:0006950,GO:0006979,GO:0007154,GO:0008150,GO:0008152,GO:0009056,GO:0009063,GO:0009605,GO:0009611,GO:0009628,GO:0009719,GO:0009725,GO:0009743,GO:0009746,GO:0009749,GO:0009987,GO:0009991,GO:0010033,GO:…	ko00000,ko00001,ko03110	Chaperones and folding catalysts		-0.676727	1.17698	-1.15009	-1.11008	-0.611528	-1.61628	-0.277161	-0.0472984	-0.378658	-1.07796	5	5	5	37.1	37.1	37.1	16.158	0	27.605	75639000	23
Eva_GFTU01004977.1.g5403;Eva_tig00045316_pilon.g172044;XP_054271569.1;Eva_tig00013831_pilon.g76944;Eva_tig00037816_pilon.g159226	XP_054271569.1 succinate--CoA ligase [ADP-forming] subunit beta, mitochondrial [Macrosteles quadrilineatus]	ATP-specific succinyl-CoA synthetase functions in the citric acid cycle (TCA), coupling the hydrolysis of succinyl-CoA to the synthesis of ATP and thus represents the only step of substrate-level phosphorylation in the TCA. The beta subunit provides nucleotide specificity of the enzyme and binds the substrate succinate, while the binding sites for coenzyme A and phosphate are found in the alpha s…	GO:0000003,GO:0000151,GO:0003006,GO:0003674,GO:0003824,GO:0004774,GO:0004775,GO:0005575,GO:0005622,GO:0005623,GO:0005737,GO:0005739,GO:0005759,GO:0006082,GO:0006091,GO:0006099,GO:0006101,GO:0006104,GO:0006105,GO:0006139,GO:0006163,GO:0006637,GO:0006725,GO:0006732,GO:0006753,GO:0006778,GO:0006779,GO:0006780,GO:0006781,GO:0006790,GO:0006793,GO:0006796,GO:0006807,GO:0007275,GO:0007276,GO:0007281,GO:…	ko00000,ko00001,ko00002,ko01000,ko04147	Exosome		-0.670105	2.08083	1.10965	0.553503	0.966747	1.04117	1.26444	1.8372	1.58117	1.66867	19	19	19	63.3	63.3	63.3	48.613	0	221.03	1036000000	307
Eva_GFTU01002881.1.g3349;Eva_GFTU01002879.1.g3348;XP_054264706.1;XP_054264705.1;XP_054264707.1;XP_054264704.1;Eva_tig00023405_pilon.g119417;Eva_tig00023405_pilon.g119419	XP_052131402.1 PDZ and LIM domain protein Zasp isoform X5 [Frankliniella occidentalis]	Domain of unknown function (DUF4749)	GO:0001725,GO:0001952,GO:0003674,GO:0003779,GO:0005080,GO:0005488,GO:0005515,GO:0005575,GO:0005622,GO:0005623,GO:0005634,GO:0005737,GO:0005856,GO:0005886,GO:0005911,GO:0005912,GO:0005913,GO:0005915,GO:0005924,GO:0005925,GO:0005927,GO:0006996,GO:0007010,GO:0007275,GO:0007568,GO:0007610,GO:0007631,GO:0008092,GO:0008150,GO:0008340,GO:0009653,GO:0009987,GO:0010259,GO:0010810,GO:0010927,GO:0015629,GO:…	ko00000	NaN		-0.663074	1.67934	0.750868	0.0454807	0.525661	0.17071	0.653839	1.27177	1.01044	1.20897	23	23	23	52.4	52.4	52.4	74.13	0	192.14	800960000	261
Eva_tig00029506_pilon.g140136	XP_054260378.1 aspartate aminotransferase, cytoplasmic [Macrosteles quadrilineatus]	It is involved in the biological process described with cellular amino acid metabolic process	GO:0000323,GO:0003254,GO:0003674,GO:0003824,GO:0004069,GO:0004609,GO:0005488,GO:0005575,GO:0005622,GO:0005623,GO:0005634,GO:0005654,GO:0005737,GO:0005739,GO:0005759,GO:0005764,GO:0005773,GO:0005777,GO:0005829,GO:0005975,GO:0005996,GO:0006006,GO:0006066,GO:0006071,GO:0006082,GO:0006094,GO:0006103,GO:0006106,GO:0006107,GO:0006114,GO:0006520,GO:0006531,GO:0006532,GO:0006533,GO:0006536,GO:0006537,GO:…	ko00000,ko00001,ko00002,ko01000,ko01007,ko04131,ko04147	Exosome		-0.660982	2.18976	0.541496	0.537264	0.466656	0.978014	1.10964	1.5734	1.36949	1.11482	7	7	4	18.9	18.9	12.6	60.239	0	66.589	237360000	48
Eva_occam_tig00028208_pilon.g34277;Eva_tig00050276_pilon.g179887;Eva_occam_tig00046542_pilon.g43679;Eva_tig00010002_pilon.g58136;Eva_tig00012034_pilon.g67899;Eva_GFTU01006298.1.g6672;Eva_GFTU01006297.1.g6671	XP_046668931.1 maltase 2-like [Homalodisca vitripennis]	Alpha-amylase domain	GO:0000023,GO:0003333,GO:0003674,GO:0003824,GO:0004553,GO:0005575,GO:0005623,GO:0005886,GO:0005975,GO:0005984,GO:0006810,GO:0006811,GO:0006820,GO:0006865,GO:0008150,GO:0008152,GO:0009311,GO:0009987,GO:0015711,GO:0015849,GO:0015926,GO:0016020,GO:0016787,GO:0016798,GO:0032450,GO:0032991,GO:0034220,GO:0044237,GO:0044238,GO:0044262,GO:0044425,GO:0044459,GO:0044464,GO:0046942,GO:0051179,GO:0051234,GO:…	ko00000,ko00001,ko01000,ko02000,ko04147	Exosome		-0.659726	2.11961	-1.03269	-1.22813	-0.682579	-0.506311	-0.212912	-0.272003	-0.108807	-0.217083	8	8	8	20.7	20.7	20.7	72.416	0	74.86	140310000	58
Eva_GFTU01016374.1.g15594;Eva_tig00005685_pilon.g34975;Eva_occam_tig00018798_pilon.g24950;XP_054268882.1;XP_054265589.1	XP_054265589.1 succinate dehydrogenase [ubiquinone] flavoprotein subunit, mitochondrial-like [Macrosteles quadrilineatus]	Flavoprotein (FP) subunit of succinate dehydrogenase (SDH) that is involved in complex II of the mitochondrial electron transport chain and is responsible for transferring electrons from succinate to ubiquinone (coenzyme Q)	GO:0000104,GO:0003674,GO:0003824,GO:0005575,GO:0005622,GO:0005623,GO:0005634,GO:0005730,GO:0005737,GO:0005739,GO:0005740,GO:0005743,GO:0005746,GO:0005749,GO:0006082,GO:0006091,GO:0006099,GO:0006101,GO:0006105,GO:0006119,GO:0006121,GO:0006139,GO:0006163,GO:0006725,GO:0006753,GO:0006793,GO:0006796,GO:0006807,GO:0007275,GO:0007399,GO:0008150,GO:0008152,GO:0008177,GO:0009055,GO:0009060,GO:0009061,GO:…	ko00000,ko00001,ko00002,ko01000	Enzymes		-0.659313	2.08682	0.823301	0.408308	1.14283	0.531761	1.41065	1.49987	1.28718	1.34576	20	20	20	45.3	45.3	45.3	72.55	0	312.36	748160000	257
sulcia_00150_10_kDa_chaperonin	WP_020931688.1 co-chaperone GroES [Candidatus Karelsulcia muelleri]	Binds to Cpn60 in the presence of Mg-ATP and suppresses the ATPase activity of the latter	GO:0003674,GO:0005488,GO:0005515,GO:0006457,GO:0006458,GO:0006950,GO:0006986,GO:0008150,GO:0009987,GO:0010033,GO:0035966,GO:0042221,GO:0043167,GO:0043169,GO:0046872,GO:0050896,GO:0051082,GO:0051084,GO:0051085,GO:0051087,GO:0061077	ko00000,ko03029,ko03110	Chaperones and folding catalysts		-0.654025	1.2231	-0.929144	-0.131302	-0.265858	0.418406	0.300077	0.571421	0.409777	0.426928	2	2	2	28.3	28.3	28.3	10.013	0.001227	15.161	75536000	30
Eva_Contig1468.g236;Eva_tig00015376_pilon.g84432;Eva_occam_tig00021665_pilon.g27933;XP_054286169.1;XP_054286170.1;Eva_occam_tig00029449_pilon.g35310;Eva_tig00015376_pilon.g84428;XP_054287475.1;Eva_occam_tig00020351_pilon.g26592;Eva_tig00069831_pilon.g201026;Eva_occam_tig00023909_pilon.g30130;Eva_tig00018148_pilon.g97351;Eva_occam_tig00036214_pilon.g39898;XP_054271434.1;Eva_Contig1468.g237;Eva_occ…	XP_045680251.1 polyubiquitin-B [Phyllostomus hastatus]	protein tag	GO:0000003,GO:0000280,GO:0000902,GO:0002165,GO:0003006,GO:0003674,GO:0005575,GO:0005622,GO:0005623,GO:0005634,GO:0005654,GO:0005694,GO:0005700,GO:0005704,GO:0005737,GO:0005739,GO:0005829,GO:0006139,GO:0006259,GO:0006281,GO:0006464,GO:0006508,GO:0006511,GO:0006725,GO:0006807,GO:0006810,GO:0006914,GO:0006928,GO:0006950,GO:0006974,GO:0006996,GO:0007017,GO:0007018,GO:0007049,GO:0007127,GO:0007140,GO:…	ko00000,ko00001,ko04121,ko04147	Exosome		-0.642491	2.22554	0.618765	0.592905	0.738544	1.02234	1.72459	1.17767	1.27766	1.3626	6	6	6	56.9	56.9	56.9	11.834	0	60.372	363230000	110
sulcia_00213_Ketol-acid_reductoisomerase_(NAD(+));Eva_occam_tig00208602_pilon.g54802;Eva_GFTU01001928.1.g2489;Eva_tig00022595_pilon.g116233	WP_259082717.1 ketol-acid reductoisomerase [Candidatus Karelsulcia muelleri]	Involved in the biosynthesis of branched-chain amino acids (BCAA). Catalyzes an alkyl-migration followed by a ketol- acid reduction of (S)-2-acetolactate (S2AL) to yield (R)-2,3- dihydroxy-isovalerate. In the isomerase reaction, S2AL is rearranged via a Mg-dependent methyl migration to produce 3- hydroxy-3-methyl-2-ketobutyrate (HMKB). In the reductase reaction, this 2-ketoacid undergoes a metal-…	NaN	ko00000,ko00001,ko00002,ko01000	Enzymes		-0.634376	2.33137	0.678122	0.881962	1.03302	1.27586	1.38776	1.66394	1.67176	1.68301	15	15	15	52.6	52.6	52.6	38.935	0	188.83	595950000	221
Eva_GFTU01001306.1.g1663;Eva_tig00131540_pilon.g218753;XP_054282254.1;XP_054282114.1;Eva_occam_tig00028611_pilon.g34656;Eva_tig00131540_pilon.g218758;Eva_tig00070625_pilon.g201670;Eva_tig00039158_pilon.g161838;Eva_tig00035710_pilon.g155337	XP_054282114.1 probable aconitate hydratase, mitochondrial [Macrosteles quadrilineatus]	4 iron, 4 sulfur cluster binding. It is involved in the biological process described with tricarboxylic acid cycle	GO:0001889,GO:0003674,GO:0003824,GO:0003994,GO:0005488,GO:0005506,GO:0005575,GO:0005622,GO:0005623,GO:0005737,GO:0005739,GO:0005759,GO:0006082,GO:0006091,GO:0006099,GO:0006101,GO:0006102,GO:0006950,GO:0007275,GO:0008150,GO:0008152,GO:0008198,GO:0009060,GO:0009987,GO:0015980,GO:0016829,GO:0016835,GO:0016836,GO:0016999,GO:0017144,GO:0019752,GO:0031974,GO:0032501,GO:0032502,GO:0035900,GO:0043167,GO:…	br01601,ko00000,ko00001,ko00002,ko01000	Enzymes		-0.628817	2.10501	2.73154	2.21051	2.75908	2.55729	3.25539	3.43013	2.96023	3.12793	42	42	42	59.3	59.3	59.3	85.846	0	323.31	4252600000	843
Eva_GFTU01014624.1.g14275;XP_054274652.1;XP_054274122.1	XP_054274652.1 dihydrolipoyl dehydrogenase, mitochondrial-like isoform X1 [Macrosteles quadrilineatus]	flavin adenine dinucleotide binding. It is involved in the biological process described with oxidation-reduction process	GO:0000003,GO:0000166,GO:0001505,GO:0001669,GO:0003006,GO:0003674,GO:0003824,GO:0004148,GO:0005488,GO:0005575,GO:0005622,GO:0005623,GO:0005634,GO:0005654,GO:0005737,GO:0005739,GO:0005759,GO:0005773,GO:0005929,GO:0005947,GO:0005960,GO:0006082,GO:0006084,GO:0006085,GO:0006086,GO:0006090,GO:0006091,GO:0006099,GO:0006101,GO:0006103,GO:0006119,GO:0006120,GO:0006139,GO:0006163,GO:0006164,GO:0006464,GO:…	br01601,ko00000,ko00001,ko00002,ko01000,ko04147	Exosome		-0.617001	2.28972	1.86692	1.60692	1.8882	2.06825	2.39123	2.72025	2.22142	2.56539	21	21	1	54.8	54.8	2.6	57.079	0	295.66	1790500000	470
Eva_GFTU01015527.1.g14963;Eva_tig00019144_pilon.g101495;XP_054276375.1;XP_054276374.1;Eva_tig00076682_pilon.g206375;Eva_occam_tig00210705_pilon.g64554	XP_054276375.1 UV excision repair protein RAD23 homolog B isoform X2 [Macrosteles quadrilineatus]	Ubiquitin associated domain	GO:0000003,GO:0000109,GO:0000715,GO:0002020,GO:0003674,GO:0003676,GO:0003677,GO:0003697,GO:0005488,GO:0005515,GO:0005575,GO:0005622,GO:0005623,GO:0005634,GO:0005654,GO:0005737,GO:0005815,GO:0005829,GO:0005856,GO:0006139,GO:0006259,GO:0006281,GO:0006289,GO:0006294,GO:0006457,GO:0006464,GO:0006508,GO:0006725,GO:0006807,GO:0006950,GO:0006974,GO:0006996,GO:0007275,GO:0007276,GO:0007283,GO:0008150,GO:…	ko00000,ko00001,ko03051,ko03400	DNA repair and recombination proteins		-0.61302	2.54622	1.51744	1.58326	1.27992	1.21754	2.24778	2.05265	1.90281	1.847	7	7	7	56.2	56.2	56.2	34.656	0	120.9	275060000	47
Eva_GFTU01000297.1.g348;Eva_occam_tig00015691_pilon.g21637;Eva_tig00049822_pilon.g179158;XP_054265308.1;XP_054265306.1;XP_054265307.1;XP_054265309.1;Eva_occam_tig00218326_pilon.g82942;Eva_occam_tig00036211_pilon.g39896;Eva_tig00028612_pilon.g137625;Eva_occam_tig00051421_pilon.g45382;Eva_occam_tig00216931_pilon.g80395;Eva_tig00028103_pilon.g136004;Eva_tig00132797_pilon.g230183;Eva_tig00141896_pilo…	XP_054265308.1 2-oxoglutarate dehydrogenase complex component E1 isoform X2 [Macrosteles quadrilineatus]	It is involved in the biological process described with tricarboxylic acid cycle	GO:0003674,GO:0003824,GO:0004591,GO:0005488,GO:0005515,GO:0005575,GO:0005622,GO:0005623,GO:0005634,GO:0005737,GO:0005739,GO:0005740,GO:0005759,GO:0005947,GO:0006082,GO:0006091,GO:0006099,GO:0006101,GO:0006103,GO:0006104,GO:0006139,GO:0006163,GO:0006464,GO:0006637,GO:0006725,GO:0006732,GO:0006733,GO:0006734,GO:0006753,GO:0006790,GO:0006793,GO:0006796,GO:0006807,GO:0006928,GO:0007275,GO:0007399,GO:…	br01601,ko00000,ko00001,ko00002,ko01000	Enzymes		-0.611314	2.09808	1.86043	1.30004	1.88669	1.5623	2.25465	2.42481	2.07211	2.30316	49	49	49	59.2	59.2	59.2	115.71	0	323.31	3065100000	830
Eva_GFTU01000238.1.g263;Eva_occam_tig00032698_pilon.g37844;XP_054278595.1;Eva_tig00061420_pilon.g193843;Eva_tig00064816_pilon.g196839;Eva_tig00049724_pilon.g179018;Eva_occam_tig00025386_pilon.g31567;Eva_tig00064816_pilon.g196837;Eva_tig00017675_pilon.g95200;Eva_tig00051501_pilon.g181719;Eva_occam_tig00035739_pilon.g39656	XP_054278595.1 glycogen debranching enzyme [Macrosteles quadrilineatus]	activity. It is involved in the biological process described with glycogen biosynthetic process	GO:0000272,GO:0001775,GO:0002252,GO:0002263,GO:0002274,GO:0002275,GO:0002283,GO:0002366,GO:0002376,GO:0002443,GO:0002444,GO:0002446,GO:0003674,GO:0003824,GO:0004133,GO:0004134,GO:0004135,GO:0004553,GO:0005575,GO:0005576,GO:0005622,GO:0005623,GO:0005737,GO:0005829,GO:0005975,GO:0005976,GO:0005977,GO:0005980,GO:0006073,GO:0006091,GO:0006112,GO:0006810,GO:0006887,GO:0006955,GO:0008150,GO:0008152,GO:…	ko00000,ko00001,ko01000	Enzymes		-0.606253	2.20779	-0.793036	-1.15795	-0.736589	-0.457914	-0.251457	-0.110281	-0.202267	-0.156471	14	14	14	13.6	13.6	13.6	174.98	0	101.92	254730000	88
Eva_GFTU01005586.1.g5992;Eva_tig00004776_pilon.g29357;XP_054263180.1;XP_054261333.1;Eva_occam_tig00033028_pilon.g38115;Eva_GFTU01012292.1.g12527;Eva_tig00025783_pilon.g128144;Eva_tig00004776_pilon.g29352	XP_054261333.1 glutathione S-transferase-like [Macrosteles quadrilineatus]	Glutathione S-transferase, C-terminal domain	NaN	ko00000,ko00001,ko01000,ko02000	Transporters		-0.60205	1.82429	-0.200996	-0.826487	-0.00949478	-0.279902	0.17421	0.280287	0.318913	0.317911	10	7	6	37.6	29.8	25.4	23.606	0	81.702	200610000	55
Eva_GFTU01017021.1.g16085;XP_054258890.1;Eva_tig00019946_pilon.g104999	XP_054258890.1 nucleoplasmin-like protein ANO39 [Macrosteles quadrilineatus]	Nucleoplasmin/nucleophosmin domain	GO:0000003,GO:0003674,GO:0005488,GO:0005515,GO:0005575,GO:0005622,GO:0005623,GO:0005634,GO:0005730,GO:0005737,GO:0005829,GO:0005856,GO:0006139,GO:0006325,GO:0006338,GO:0006351,GO:0006364,GO:0006396,GO:0006725,GO:0006807,GO:0006996,GO:0006997,GO:0007338,GO:0008150,GO:0008152,GO:0009058,GO:0009059,GO:0009303,GO:0009566,GO:0009987,GO:0010467,GO:0015629,GO:0016043,GO:0016070,GO:0016072,GO:0018130,GO:…	ko00000,ko03036	Chromosome and associated proteins		-0.599198	1.85283	-0.149061	0.156986	0.583395	0.0385094	0.827429	0.564774	0.936172	0.698248	2	2	2	12.7	12.7	12.7	19.828	0	19.424	134000000	59
Eva_GFTU01009478.1.g9802;Eva_tig00137174_pilon.g257643;XP_054276316.1	XP_054276316.1 T-complex protein 1 subunit zeta [Macrosteles quadrilineatus]	assists the folding of proteins upon ATP hydrolysis	GO:0000003,GO:0000226,GO:0001669,GO:0002199,GO:0003674,GO:0005215,GO:0005488,GO:0005515,GO:0005575,GO:0005622,GO:0005623,GO:0005737,GO:0005829,GO:0005832,GO:0005856,GO:0005874,GO:0006457,GO:0006458,GO:0006810,GO:0006996,GO:0007010,GO:0007017,GO:0007049,GO:0007098,GO:0007099,GO:0007276,GO:0007283,GO:0007338,GO:0007339,GO:0008037,GO:0008104,GO:0008150,GO:0008565,GO:0009566,GO:0009889,GO:0009891,GO:…	ko00000,ko03110,ko04147	Exosome		-0.599002	1.6634	-1.55036	-1.52739	-0.992685	-1.12215	-1.076	-0.665674	-0.450644	-0.604259	8	8	8	24.9	24.9	24.9	58.306	0	57.904	111320000	39
Eva_GFTU01011091.1.g11365;Eva_tig00025906_pilon.g128606;Eva_occam_tig00208945_pilon.g57524;Eva_tig00036123_pilon.g156237	XP_054277472.1 3-ketoacyl-CoA thiolase, mitochondrial-like [Macrosteles quadrilineatus]	Thiolase, N-terminal domain	GO:0001666,GO:0003674,GO:0003824,GO:0003988,GO:0005575,GO:0005622,GO:0005623,GO:0005737,GO:0005739,GO:0005759,GO:0006066,GO:0006082,GO:0006084,GO:0006139,GO:0006163,GO:0006629,GO:0006631,GO:0006635,GO:0006637,GO:0006694,GO:0006695,GO:0006725,GO:0006732,GO:0006753,GO:0006790,GO:0006793,GO:0006796,GO:0006807,GO:0006810,GO:0006839,GO:0006915,GO:0006950,GO:0006996,GO:0007005,GO:0007006,GO:0008150,GO:…	ko00000,ko00001,ko00002,ko01000,ko03029	Mitochondrial biogenesis		-0.580512	1.46436	2.14253	1.39308	1.4747	1.90217	2.53774	2.46242	2.20631	2.02805	21	21	11	79.9	79.9	56.3	41.608	0	323.31	1583900000	447
Eva_GFTU01011708.1.g11932;XP_054278308.1;XP_054278158.1;Eva_tig00048374_pilon.g176829;asaia_01246;BEV_02461	XP_054278158.1 ATP synthase subunit alpha, mitochondrial [Macrosteles quadrilineatus]	Produces ATP from ADP in the presence of a proton gradient across the membrane	GO:0000275,GO:0003674,GO:0003824,GO:0005215,GO:0005575,GO:0005622,GO:0005623,GO:0005737,GO:0005739,GO:0005740,GO:0005743,GO:0005753,GO:0006091,GO:0006139,GO:0006163,GO:0006164,GO:0006725,GO:0006753,GO:0006754,GO:0006793,GO:0006796,GO:0006807,GO:0006810,GO:0006811,GO:0006812,GO:0008150,GO:0008152,GO:0008324,GO:0009058,GO:0009117,GO:0009123,GO:0009124,GO:0009126,GO:0009127,GO:0009141,GO:0009142,GO:…	ko00000,ko00001,ko00002	NaN		-0.580099	2.48674	3.86904	3.55747	4.09631	3.78371	4.39115	4.55532	4.31444	4.36601	38	38	38	69.3	69.3	69.3	59.036	0	323.31	8789100000	1076
Eva_GFTU01017732.1.g16493;Eva_tig00137395_pilon.g258890;XP_054276102.1;Eva_tig00010682_pilon.g61236;Eva_occam_tig00225159_pilon.g91262;Eva_tig00137395_pilon.g258894;Eva_tig00008539_pilon.g50504;Eva_tig00010682_pilon.g61235;Eva_tig00137396_pilon.g258903	XP_054276102.1 mitochondrial-processing peptidase subunit beta [Macrosteles quadrilineatus]	Insulinase (Peptidase family M16)	GO:0003674,GO:0003824,GO:0004175,GO:0004222,GO:0005488,GO:0005515,GO:0005575,GO:0005622,GO:0005623,GO:0005737,GO:0005739,GO:0005740,GO:0005743,GO:0005746,GO:0005750,GO:0005759,GO:0005829,GO:0006091,GO:0006119,GO:0006122,GO:0006139,GO:0006163,GO:0006508,GO:0006605,GO:0006626,GO:0006627,GO:0006725,GO:0006753,GO:0006793,GO:0006796,GO:0006807,GO:0006810,GO:0006811,GO:0006812,GO:0006816,GO:0006839,GO:…	ko00000,ko00001,ko00002,ko01000,ko01002,ko03029	Mitochondrial biogenesis		-0.578516	1.95779	1.72912	1.49906	2.17874	1.80927	2.54383	2.45851	2.20676	2.32115	30	30	30	77.8	77.8	77.8	52.45	0	323.31	2461300000	628
Eva_GFTU01015465.1.g14922;XP_054287014.1;XP_054286727.1;Eva_occam_tig00030096_pilon.g35888;Eva_tig00132473_pilon.g227611;Eva_tig00036137_pilon.g156261	XP_054286727.1 alanine aminotransferase 1-like [Macrosteles quadrilineatus]	Aminotransferase class I and II	GO:0003674,GO:0003824,GO:0004021,GO:0005488,GO:0005575,GO:0005576,GO:0005615,GO:0005622,GO:0005623,GO:0005737,GO:0005739,GO:0005759,GO:0005829,GO:0006082,GO:0006103,GO:0006520,GO:0006522,GO:0006807,GO:0008144,GO:0008150,GO:0008152,GO:0008483,GO:0008652,GO:0009058,GO:0009078,GO:0009987,GO:0016053,GO:0016740,GO:0016769,GO:0019752,GO:0019842,GO:0030170,GO:0031974,GO:0036094,GO:0042851,GO:0043167,GO:…	ko00000,ko00001,ko00002,ko01000,ko01007	Amino acid related enzymes		-0.574641	1.85601	1.37888	0.684393	1.17735	1.06172	1.44065	1.81892	1.60914	1.73219	23	23	23	57	57	57	60.634	0	241.15	1291500000	375
Eva_tig00015307_pilon.g83929	XP_054266749.1 NADP-dependent malic enzyme [Macrosteles quadrilineatus]	Malic enzyme, NAD binding domain	GO:0000166,GO:0003674,GO:0003824,GO:0004470,GO:0004471,GO:0004473,GO:0005488,GO:0005575,GO:0005622,GO:0005623,GO:0005737,GO:0005739,GO:0005759,GO:0005829,GO:0005975,GO:0006082,GO:0006090,GO:0006091,GO:0006099,GO:0006101,GO:0006108,GO:0006139,GO:0006140,GO:0006725,GO:0006732,GO:0006733,GO:0006739,GO:0006741,GO:0006753,GO:0006793,GO:0006796,GO:0006807,GO:0008150,GO:0008152,GO:0009055,GO:0009058,GO:…	ko00000,ko00001,ko00002,ko01000	Enzymes		-0.571215	1.73824	1.97504	1.22733	1.79237	1.84724	2.23794	2.45882	2.15182	2.27825	32	29	1	43.4	41.5	1.2	101.39	0	323.31	1935400000	580
Eva_TRINITY_DN114683_c0_g1_i1.g3559;Eva_tig00005464_pilon.g33724;XP_054281123.1	XP_046682424.1 cytochrome c oxidase subunit NDUFA4 [Homalodisca vitripennis]	NADH-ubiquinone reductase complex 1 MLRQ subunit	NaN	ko00000,ko00001,ko00002	NaN		-0.558007	1.61014	0.955278	0.778973	1.41419	0.751907	1.55009	1.82776	1.34029	1.41423	6	6	6	49.4	49.4	49.4	9.1896	0	53.503	373810000	89
Eva_GFTU01013358.1.g13381;Eva_tig00021110_pilon.g110017;Eva_occam_tig00082637_pilon.g49814;XP_054262777.1;XP_054262776.1;Eva_tig00041979_pilon.g166659	XP_054262777.1 tol-Pal system protein TolA isoform X2 [Macrosteles quadrilineatus]	Perilipin 4	GO:0005575,GO:0005622,GO:0005623,GO:0005737,GO:0005811,GO:0005829,GO:0005886,GO:0016020,GO:0043226,GO:0043227,GO:0043228,GO:0043229,GO:0043231,GO:0043232,GO:0044424,GO:0044444,GO:0044464,GO:0071944	ko00000,ko00001	NaN		-0.557425	1.49026	0.800802	0.876823	0.947508	0.651562	1.20526	1.65296	1.7277	0.920475	7	7	7	57.3	57.3	57.3	21.763	0	173.07	332200000	92
Eva_GFTU01003762.1.g4250;XP_054256885.1;Eva_tig00027978_pilon.g135597;Eva_tig00032939_pilon.g149338;Eva_tig00015396_pilon.g84547;Eva_tig00015396_pilon.g84541	XP_054256885.1 obg-like ATPase 1 [Macrosteles quadrilineatus]	Hydrolyzes ATP, and can also hydrolyze GTP with lower efficiency. Has lower affinity for GTP	GO:0000166,GO:0002576,GO:0003674,GO:0003824,GO:0005488,GO:0005524,GO:0005575,GO:0005576,GO:0005622,GO:0005623,GO:0005737,GO:0005813,GO:0005815,GO:0005829,GO:0005856,GO:0006139,GO:0006163,GO:0006725,GO:0006753,GO:0006793,GO:0006796,GO:0006807,GO:0006810,GO:0006887,GO:0008144,GO:0008150,GO:0008152,GO:0009117,GO:0009123,GO:0009126,GO:0009141,GO:0009144,GO:0009150,GO:0009161,GO:0009167,GO:0009199,GO:…	ko00000,ko03036	Chromosome and associated proteins		-0.555774	1.55759	-1.22041	-1.21578	-0.88159	-0.429976	-0.285789	-0.351309	-0.381348	-0.506214	7	7	7	19.1	19.1	19.1	45.031	0	70.782	118700000	54
Eva_GFTU01000558.1.g737;Eva_occam_tig00211823_pilon.g68009;Eva_tig00138468_pilon.g264572;Eva_tig00038598_pilon.g160737;XP_054262488.1;XP_054262487.1;XP_054262486.1;XP_054261755.1;XP_054261753.1;XP_054261752.1	XP_054261753.1 protein takeout-like isoform X2 [Macrosteles quadrilineatus]	Juvenile hormone binding protein domains in insects.	NaN	NaN	NaN		-0.555295	1.87878	1.00409	0.53117	0.233391	0.602686	1.15677	1.18018	1.09441	1.16115	9	9	4	38.9	38.9	15.2	28.497	0	64.748	420430000	109
Eva_GFTU01013751.1.g13609;XP_054259257.1;Eva_tig00036721_pilon.g157312	XP_054259257.1 heat shock 70 kDa protein cognate 5 [Macrosteles quadrilineatus]	Belongs to the heat shock protein 70 family	GO:0000422,GO:0001101,GO:0002262,GO:0002376,GO:0002520,GO:0002682,GO:0002683,GO:0003674,GO:0005488,GO:0005515,GO:0005575,GO:0005622,GO:0005623,GO:0005737,GO:0005739,GO:0005759,GO:0006457,GO:0006464,GO:0006468,GO:0006611,GO:0006790,GO:0006793,GO:0006796,GO:0006807,GO:0006810,GO:0006886,GO:0006913,GO:0006914,GO:0006950,GO:0006986,GO:0006996,GO:0007005,GO:0007154,GO:0007165,GO:0007166,GO:0007275,GO:…	ko00000,ko00001,ko03019,ko03029,ko03110,ko04147	Exosome		-0.537455	2.20896	0.327538	0.129936	0.601517	0.482277	1.10902	1.00795	0.79759	0.776527	17	16	16	31	29.7	29.7	75.384	0	142.05	427470000	151
Eva_GFTU01004643.1.g5098;Eva_GFTU01004642.1.g5097;Eva_tig00004975_pilon.g30820;XP_054270214.1;XP_054270204.1;XP_054270205.1;XP_054270206.1;XP_054270207.1;XP_054270212.1;XP_054270211.1;XP_054270215.1;XP_054270216.1;XP_054270213.1;XP_054270217.1;XP_054270218.1;XP_054270219.1;Eva_occam_tig00003878_pilon.g6495;XP_054270210.1;XP_054270208.1;Eva_occam_tig00023336_pilon.g29567;Eva_occam_tig00022307_pilo…	XP_054270216.1 insulin-like growth factor 2 mRNA-binding protein 1 isoform X10 [Macrosteles quadrilineatus]	RNA binding	GO:0000003,GO:0000375,GO:0000377,GO:0000398,GO:0001654,GO:0001817,GO:0003407,GO:0003674,GO:0003676,GO:0003723,GO:0003729,GO:0003730,GO:0005488,GO:0005515,GO:0005575,GO:0005622,GO:0005623,GO:0005634,GO:0005654,GO:0005737,GO:0005829,GO:0005856,GO:0005975,GO:0006139,GO:0006396,GO:0006397,GO:0006403,GO:0006412,GO:0006417,GO:0006518,GO:0006725,GO:0006807,GO:0006950,GO:0007275,GO:0007276,GO:0007283,GO:…	br01610,ko00000,ko00001,ko00002,ko03011,ko03019,ko03041	Spliceosome		-0.53637	1.69121	-0.93644	-1.69912	-1.38897	-1.14707	-0.848141	-0.761093	-0.616001	-0.800888	9	9	9	21.4	21.4	21.4	58.945	0	63.882	137450000	29
Eva_GFTU01017533.1.g16384;XP_054278010.1	XP_054278010.1 cytochrome c oxidase subunit 5A, mitochondrial [Macrosteles quadrilineatus]	cytochrome c oxidase	GO:0003674,GO:0003824,GO:0004129,GO:0005215,GO:0005575,GO:0005622,GO:0005623,GO:0005737,GO:0005739,GO:0005740,GO:0005743,GO:0005746,GO:0005751,GO:0006091,GO:0006119,GO:0006123,GO:0006139,GO:0006163,GO:0006725,GO:0006753,GO:0006793,GO:0006796,GO:0006807,GO:0006810,GO:0006811,GO:0006812,GO:0008150,GO:0008152,GO:0008324,GO:0009055,GO:0009060,GO:0009117,GO:0009123,GO:0009126,GO:0009141,GO:0009144,GO:…	ko00000,ko00001,ko00002	NaN		-0.532124	1.45904	1.56933	1.74334	2.25923	1.41286	2.31503	2.45041	2.20301	2.14481	8	8	8	59.9	59.9	59.9	17.238	0	133.51	958900000	195
XP_054264254.1;Eva_GFTU01012615.1.g12852;Eva_occam_tig00215370_pilon.g77244;Eva_tig00016557_pilon.g90116	XP_054264254.1 T-complex protein 1 subunit beta [Macrosteles quadrilineatus]	assists the folding of proteins upon ATP hydrolysis	GO:0000003,GO:0000323,GO:0001775,GO:0002199,GO:0002252,GO:0002263,GO:0002274,GO:0002275,GO:0002283,GO:0002366,GO:0002376,GO:0002443,GO:0002444,GO:0002446,GO:0003674,GO:0005488,GO:0005515,GO:0005575,GO:0005576,GO:0005622,GO:0005623,GO:0005737,GO:0005764,GO:0005766,GO:0005773,GO:0005775,GO:0005829,GO:0005832,GO:0005856,GO:0005874,GO:0006403,GO:0006457,GO:0006458,GO:0006810,GO:0006887,GO:0006955,GO:…	ko00000,ko03036,ko03110,ko04147	Exosome		-0.531634	1.47702	0.038578	-0.407881	0.328844	0.416723	0.712955	0.560989	0.72056	0.508295	9	9	9	27.7	27.7	27.7	57.84	0	101.97	179770000	61
Eva_GFTU01015483.1.g14935;Eva_tig00011836_pilon.g66802;Eva_occam_tig00015384_pilon.g21119;Eva_tig00139614_pilon.g269933;XP_054289545.1;XP_054276296.1;XP_054289589.1	XP_054276296.1 carbonic anhydrase-like [Macrosteles quadrilineatus]	Carbonic anhydrase	NaN	ko00000,ko00001,ko01000	Enzymes		-0.527887	1.45414	-0.834667	-1.52347	-1.26915	-1.70707	-0.802013	-0.677992	-0.903307	-0.839491	2	2	2	9.3	9.3	9.3	32.714	0	16.829	40893000	19
Eva_GFTU01015261.1.g14761;XP_054277523.1;Eva_occam_tig00221958_pilon.g88354;Eva_tig00004577_pilon.g28180;Eva_tig00070655_pilon.g201705;Eva_tig00070655_pilon.g201700;Eva_tig00070655_pilon.g201701	XP_054277523.1 V-type proton ATPase subunit C [Macrosteles quadrilineatus]	Subunit of the peripheral V1 complex of vacuolar ATPase. Subunit C is necessary for the assembly of the catalytic sector of the enzyme and is likely to have a specific function in its catalytic activity. V-ATPase is responsible for acidifying a variety of intracellular compartments in eukaryotic cells	GO:0000003,GO:0000041,GO:0000221,GO:0000323,GO:0003674,GO:0003824,GO:0005215,GO:0005488,GO:0005515,GO:0005575,GO:0005622,GO:0005623,GO:0005737,GO:0005764,GO:0005765,GO:0005773,GO:0005774,GO:0005829,GO:0005886,GO:0006810,GO:0006811,GO:0006812,GO:0006826,GO:0007154,GO:0007165,GO:0007166,GO:0007167,GO:0007169,GO:0007275,GO:0007276,GO:0007292,GO:0008104,GO:0008150,GO:0008286,GO:0008324,GO:0008553,GO:…	ko00000,ko00001,ko00002	NaN		-0.517176	1.3725	1.30116	0.652506	1.41269	1.53617	1.738	1.69361	1.67771	1.86192	16	16	16	47.4	47.4	47.4	44.614	0	177.18	392300000	91
Eva_occam_tig00011804_pilon.g16833;Eva_tig00002388_pilon.g15358;Eva_occam_tig00015621_pilon.g21534;Eva_tig00135605_pilon.g248992	XP_054269267.1 uncharacterized protein LOC128990744 [Macrosteles quadrilineatus]	NaN	NaN	NaN	NaN		-0.514618	3.17517	0.0680561	-0.23691	0.106236	-0.00505447	0.468952	0.482666	0.475437	0.563744	2	2	2	19.4	19.4	19.4	17.037	0	29.777	110570000	31
Eva_tig00014707_pilon.g80860;XP_054262555.1	XP_054262555.1 peroxiredoxin-6-like [Macrosteles quadrilineatus]	C-terminal domain of 1-Cys peroxiredoxin	GO:0003674,GO:0003824,GO:0004601,GO:0005575,GO:0005576,GO:0005615,GO:0005622,GO:0005623,GO:0005737,GO:0005829,GO:0006950,GO:0006979,GO:0007498,GO:0008150,GO:0008152,GO:0009056,GO:0009636,GO:0009888,GO:0009987,GO:0016209,GO:0016491,GO:0016684,GO:0016999,GO:0017001,GO:0017144,GO:0031982,GO:0032502,GO:0042221,GO:0042737,GO:0042743,GO:0042744,GO:0043226,GO:0043227,GO:0043230,GO:0044237,GO:0044248,GO:…	ko00000,ko00001,ko01000	Enzymes		-0.514408	1.71269	-0.692953	-1.28401	-0.59771	-0.870356	-0.426538	-0.181656	-0.353575	-0.425627	12	12	12	60	60	60	33.344	0	88.366	250530000	79
XP_054290711.1;XP_054275994.1;Eva_TRINITY_DN2455_c0_g1_i1.g2103;Eva_occam_tig00034449_pilon.g38993;Eva_occam_tig00023693_pilon.g29931;Eva_tig00048210_pilon.g176573;Eva_tig00019441_pilon.g103064;Eva_tig00075784_pilon.g205718	XP_054275994.1 small ubiquitin-related modifier 3-like [Macrosteles quadrilineatus]	Ubiquitin-2 like Rad60 SUMO-like	GO:0000003,GO:0000226,GO:0000228,GO:0000278,GO:0000775,GO:0000776,GO:0000777,GO:0000779,GO:0000780,GO:0000793,GO:0000794,GO:0000902,GO:0000904,GO:0000940,GO:0001221,GO:0001222,GO:0001932,GO:0001934,GO:0002064,GO:0002065,GO:0002066,GO:0002165,GO:0002376,GO:0002520,GO:0002682,GO:0002684,GO:0003006,GO:0003674,GO:0003824,GO:0005102,GO:0005488,GO:0005515,GO:0005575,GO:0005622,GO:0005623,GO:0005634,GO:…	ko00000,ko00001,ko00002,ko03019,ko03029,ko04121,ko04812	Cytoskeleton proteins	Condition-specific	NaN	NaN	NaN	NaN	NaN	NaN	-1.90647	-1.3602	-1.46572	NaN	2	2	2	23.2	23.2	23.2	10.672	0.001105	12.736	24515000	4
XP_054280364.1;XP_054259722.1;Eva_GFTU01011588.1.g11830	XP_046683211.1 ubiquitin-conjugating enzyme E2 G1 [Homalodisca vitripennis]	Belongs to the ubiquitin-conjugating enzyme family	GO:0000209,GO:0003674,GO:0003824,GO:0004842,GO:0005488,GO:0005515,GO:0005575,GO:0005622,GO:0005623,GO:0005737,GO:0005829,GO:0006464,GO:0006508,GO:0006511,GO:0006807,GO:0008150,GO:0008152,GO:0009056,GO:0009057,GO:0009987,GO:0016567,GO:0016740,GO:0019538,GO:0019787,GO:0019899,GO:0019941,GO:0030163,GO:0031625,GO:0032446,GO:0036211,GO:0043170,GO:0043412,GO:0043632,GO:0044237,GO:0044238,GO:0044248,GO:…	ko00000,ko00001,ko01000,ko03036,ko03400,ko04121	Ubiquitin system	Condition-specific	NaN	NaN	NaN	NaN	NaN	NaN	-1.95658	NaN	-1.16617	-1.76831	2	2	2	25.6	25.6	25.6	19.401	0.0010917	12.426	18892000	3
XP_054279594.1;XP_054279593.1;Eva_GFTU01014609.1.g14264;Eva_GFTU01014608.1.g14263;XP_054279597.1;XP_054279595.1;Eva_tig00009076_pilon.g53293;XP_054279592.1;XP_054279591.1	XP_054279594.1 G protein alpha q subunit isoform X4 [Macrosteles quadrilineatus]	alpha subunit	GO:0000003,GO:0000166,GO:0000902,GO:0000904,GO:0001501,GO:0001505,GO:0001508,GO:0001664,GO:0001750,GO:0001775,GO:0001882,GO:0001883,GO:0001932,GO:0001933,GO:0001956,GO:0002119,GO:0002164,GO:0002251,GO:0002253,GO:0002376,GO:0002385,GO:0002682,GO:0002684,GO:0002831,GO:0003008,GO:0003674,GO:0003824,GO:0003924,GO:0005096,GO:0005102,GO:0005488,GO:0005515,GO:0005525,GO:0005575,GO:0005622,GO:0005623,GO:…	ko00000,ko00001,ko04031,ko04147	Exosome	Condition-specific	NaN	NaN	NaN	NaN	NaN	NaN	-1.49279	-1.79999	-1.82398	-1.68794	2	2	2	8.5	8.5	8.5	41.427	0.0012407	15.571	22649000	21
XP_054273891.1;Eva_GFTU01010520.1.g10795;XP_054273890.1;Eva_GFTU01010519.1.g10794;Eva_tig00020365_pilon.g107005;Eva_occam_tig00024956_pilon.g31125;Eva_tig00018002_pilon.g96759;Eva_tig00018002_pilon.g96758;Eva_occam_tig00224029_pilon.g90538;Eva_occam_tig00221905_pilon.g88291	XP_054273891.1 constitutive coactivator of PPAR-gamma-like protein 1 homolog isoform X2 [Macrosteles quadrilineatus]	RNA binding	GO:0005575,GO:0005622,GO:0005623,GO:0005634,GO:0005737,GO:0005829,GO:0007154,GO:0007165,GO:0008150,GO:0009987,GO:0023052,GO:0030154,GO:0030522,GO:0032502,GO:0035357,GO:0043226,GO:0043227,GO:0043229,GO:0043231,GO:0044424,GO:0044444,GO:0044464,GO:0045444,GO:0048869,GO:0050789,GO:0050794,GO:0050896,GO:0051716,GO:0065007	NaN	NaN	Condition-specific	NaN	NaN	NaN	NaN	NaN	NaN	-1.44646	-1.90722	-1.73276	-1.23097	2	2	2	5	5	5	104.36	0.001087	12.326	15778000	3
XP_054264455.1;XP_054264461.1;XP_054264456.1;XP_054264457.1;XP_054264458.1;Eva_GFTU01000140.1.g161;XP_054264459.1;XP_054264460.1;XP_054264463.1;XP_054264464.1;XP_054264465.1;XP_054264466.1;XP_054264467.1;XP_054264468.1;Eva_GFTU01002981.1.g3441;XP_054264469.1;Eva_tig00050518_pilon.g180223	XP_054264455.1 uncharacterized protein LOC128987570 isoform X1 [Macrosteles quadrilineatus]	macromolecule localization	GO:0003674,GO:0005488,GO:0005515,GO:0005575,GO:0005622,GO:0005623,GO:0005737,GO:0006996,GO:0007010,GO:0007498,GO:0008092,GO:0008150,GO:0008157,GO:0009653,GO:0009888,GO:0009987,GO:0010927,GO:0016043,GO:0019899,GO:0019902,GO:0019903,GO:0022607,GO:0030016,GO:0030017,GO:0030018,GO:0030029,GO:0030036,GO:0030154,GO:0030239,GO:0031032,GO:0031674,GO:0032502,GO:0032989,GO:0042692,GO:0042805,GO:0043226,GO:…	NaN	NaN	Condition-specific	NaN	NaN	NaN	NaN	NaN	NaN	NaN	-0.735138	-1.17495	-0.816153	2	2	2	5.2	5.2	5.2	48.34	0.0011001	12.644	22860000	15
Eva_tig00037103_pilon.g158059;Eva_GFTU01008364.1.g8647;Eva_occam_tig00011274_pilon.g16311	KAG8317292.1 Ryanodine receptor 2 [Homalodisca vitripennis]	Ryanodine Receptor TM 4-6	GO:0000041,GO:0000166,GO:0001501,GO:0001503,GO:0001508,GO:0001666,GO:0002009,GO:0002020,GO:0002026,GO:0002027,GO:0002682,GO:0003007,GO:0003008,GO:0003012,GO:0003013,GO:0003015,GO:0003143,GO:0003151,GO:0003205,GO:0003206,GO:0003208,GO:0003214,GO:0003220,GO:0003229,GO:0003231,GO:0003300,GO:0003674,GO:0005215,GO:0005216,GO:0005217,GO:0005219,GO:0005244,GO:0005245,GO:0005261,GO:0005262,GO:0005488,GO:…	ko00000,ko00001,ko01000,ko01009,ko03029,ko04040,ko04147	Exosome	Condition-specific	NaN	NaN	NaN	NaN	NaN	NaN	-1.82206	-1.33897	-1.31403	-1.6762	3	2	2	22.7	13.5	13.5	44.033	0.0011792	13.866	16828000	5
Eva_tig00024530_pilon.g123663	KAG8276901.1 Belongs to the TRAFAC class myosin-kinesin ATPase super [Homalodisca vitripennis]	Belongs to the TRAFAC class myosin-kinesin ATPase superfamily. Myosin family	GO:0000003,GO:0001667,GO:0002064,GO:0002065,GO:0002066,GO:0003006,GO:0003008,GO:0003012,GO:0003674,GO:0003824,GO:0005198,GO:0005488,GO:0005515,GO:0005575,GO:0005622,GO:0005623,GO:0005694,GO:0005700,GO:0005703,GO:0005737,GO:0005856,GO:0006928,GO:0006936,GO:0006996,GO:0007010,GO:0007015,GO:0007275,GO:0007276,GO:0007281,GO:0007292,GO:0007297,GO:0007298,GO:0007517,GO:0007525,GO:0007527,GO:0008150,GO:…	ko00000,ko00001,ko04147,ko04812	Cytoskeleton proteins	Condition-specific	NaN	NaN	NaN	NaN	NaN	NaN	-0.186628	NaN	-0.35536	0.361914	12	1	0	14.6	1.7	0	106.88	0.0036832	8.0364	46669000	10
Eva_occam_tig00218528_pilon.g83331;Eva_occam_tig00218529_pilon.g83332;Eva_tig00001571_pilon.g10757;Eva_occam_tig00209047_pilon.g58005;Eva_GFTU01010223.1.g10511;Eva_occam_tig00218527_pilon.g83330;Eva_tig00136594_pilon.g254513;Eva_occam_tig00217856_pilon.g82120	XP_023714210.1 importin-7 isoform X1 [Cryptotermes secundus]	Ran GTPase binding. It is involved in the biological process described with intracellular protein transport	GO:0000079,GO:0001654,GO:0001708,GO:0001736,GO:0001738,GO:0001745,GO:0001751,GO:0001754,GO:0001932,GO:0001933,GO:0002009,GO:0002165,GO:0002376,GO:0003002,GO:0003674,GO:0003676,GO:0003723,GO:0003824,GO:0005215,GO:0005488,GO:0005515,GO:0005575,GO:0005622,GO:0005623,GO:0005634,GO:0005635,GO:0005643,GO:0005654,GO:0005737,GO:0005829,GO:0005886,GO:0005887,GO:0005938,GO:0006469,GO:0006606,GO:0006810,GO:…	ko00000,ko00001,ko03009,ko03019	Messenger RNA biogenesis	Condition-specific	NaN	NaN	NaN	NaN	NaN	NaN	-2.08227	-2.68116	-1.24299	-1.87008	2	2	2	5.3	5.3	5.3	77.761	0.0010695	11.958	13673000	2
Eva_occam_tig00022562_pilon.g28746;Eva_occam_tig00221673_pilon.g87974	XP_054262400.1 troponin T isoform X5 [Macrosteles quadrilineatus]	Troponin	GO:0002119,GO:0002164,GO:0003007,GO:0003008,GO:0003009,GO:0003012,GO:0003013,GO:0003015,GO:0003205,GO:0003206,GO:0003208,GO:0003209,GO:0003228,GO:0003229,GO:0003230,GO:0003231,GO:0003674,GO:0003779,GO:0005198,GO:0005200,GO:0005488,GO:0005509,GO:0005515,GO:0005523,GO:0005575,GO:0005622,GO:0005623,GO:0005737,GO:0005829,GO:0005856,GO:0005861,GO:0005865,GO:0006873,GO:0006874,GO:0006875,GO:0006928,GO:…	ko00000,ko00001,ko04812	Cytoskeleton proteins	Condition-specific	NaN	NaN	NaN	NaN	NaN	NaN	1.3981	NaN	1.07958	1.97774	16	3	3	35	7.3	7.3	41.208	0	41.091	127090000	42
Eva_occam_tig00020256_pilon.g26508;Eva_Contig2142.g344;Eva_occam_tig00026166_pilon.g32412;Eva_occam_tig00216166_pilon.g78807;XP_054282290.1;XP_054282289.1	XP_054282289.1 putative defense protein 1 [Macrosteles quadrilineatus]	Reeler domain	NaN	NaN	NaN	Condition-specific	NaN	NaN	NaN	NaN	NaN	NaN	-0.270697	-0.686747	-0.402065	-0.374268	2	2	2	20.2	20.2	20.2	12.238	0.0011223	13.002	35535000	9
Eva_occam_tig00010624_pilon.g15595;Eva_GFTU01016741.1.g15875;XP_054279502.1;XP_054279501.1;Eva_tig00001186_pilon.g8075	XP_054279501.1 aminopeptidase N-like [Macrosteles quadrilineatus]	ERAP1-like C-terminal domain	GO:0003674,GO:0003824,GO:0004177,GO:0005488,GO:0005575,GO:0005622,GO:0005623,GO:0005737,GO:0006508,GO:0006518,GO:0006807,GO:0008150,GO:0008152,GO:0008233,GO:0008235,GO:0008237,GO:0008238,GO:0008270,GO:0009056,GO:0009987,GO:0016787,GO:0019538,GO:0033218,GO:0034641,GO:0042277,GO:0043167,GO:0043169,GO:0043170,GO:0043171,GO:0043603,GO:0044237,GO:0044238,GO:0044248,GO:0044424,GO:0044464,GO:0046872,GO:…	NaN	NaN	Condition-specific	NaN	NaN	NaN	NaN	NaN	NaN	-0.400084	-2.23413	-1.68181	-1.65001	2	2	2	5.6	5.6	5.6	89.632	0	25.407	29894000	3
Eva_occam_tig00007728_pilon.g11353;Eva_occam_tig00007889_pilon.g11574;Eva_tig00136496_pilon.g254054;Eva_occam_tig00007795_pilon.g11454	XP_054285012.1 ryanodine receptor isoform X2 [Macrosteles quadrilineatus]	Ryanodine-sensitive calcium-release channel activity. It is involved in the biological process described with	GO:0000041,GO:0000166,GO:0001501,GO:0001503,GO:0001508,GO:0001666,GO:0002009,GO:0002020,GO:0002026,GO:0002027,GO:0002682,GO:0003007,GO:0003008,GO:0003012,GO:0003013,GO:0003015,GO:0003143,GO:0003151,GO:0003205,GO:0003206,GO:0003208,GO:0003214,GO:0003220,GO:0003229,GO:0003231,GO:0003300,GO:0003674,GO:0005215,GO:0005216,GO:0005217,GO:0005219,GO:0005244,GO:0005245,GO:0005261,GO:0005262,GO:0005488,GO:…	ko00000,ko00001,ko01000,ko01009,ko03029,ko04040,ko04147	Exosome	Condition-specific	NaN	NaN	NaN	NaN	NaN	NaN	-0.801838	-1.72832	-1.26333	NaN	6	2	1	5.3	2	1	250.27	0	20.647	20885000	11
Eva_GFTU01017592.1.g16413;Eva_tig00005980_pilon.g36416;XP_054259301.1;Eva_tig00019908_pilon.g104935;Eva_tig00005980_pilon.g36421	XP_054259301.1 eukaryotic translation initiation factor 3 subunit A [Macrosteles quadrilineatus]	RNA-binding component of the eukaryotic translation initiation factor 3 (eIF-3) complex, which is involved in protein synthesis of a specialized repertoire of mRNAs and, together with other initiation factors, stimulates binding of mRNA and methionyl-tRNAi to the 40S ribosome. The eIF-3 complex specifically targets and initiates translation of a subset of mRNAs involved in cell proliferation	GO:0000003,GO:0001732,GO:0001932,GO:0001933,GO:0002181,GO:0002183,GO:0002188,GO:0003674,GO:0003676,GO:0003723,GO:0003729,GO:0003743,GO:0005102,GO:0005198,GO:0005488,GO:0005515,GO:0005575,GO:0005622,GO:0005623,GO:0005634,GO:0005730,GO:0005737,GO:0005829,GO:0005852,GO:0005856,GO:0005874,GO:0006412,GO:0006413,GO:0006417,GO:0006446,GO:0006518,GO:0006807,GO:0007275,GO:0007610,GO:0008135,GO:0008150,GO:…	ko00000,ko00001,ko03012	Translation factors	Condition-specific	NaN	NaN	NaN	NaN	NaN	NaN	-0.979904	-1.15934	-0.882889	-1.35218	4	4	4	6	6	6	135.85	0	32.063	61079000	13
Eva_GFTU01016581.1.g15751;Eva_tig00017867_pilon.g96158;Eva_occam_tig00218730_pilon.g83737;Eva_occam_tig00209866_pilon.g61493	XP_054275518.1 mesencephalic astrocyte-derived neurotrophic factor homolog [Macrosteles quadrilineatus]	Required during the maturation of the embryonic nervous system for maintenance of neuronal and cuticular connectivity. Essential for maintenance of dopaminergic neurons and dopamine levels	GO:0001963,GO:0001976,GO:0001980,GO:0002014,GO:0002576,GO:0003008,GO:0003013,GO:0003018,GO:0003073,GO:0003084,GO:0003674,GO:0005488,GO:0005575,GO:0005576,GO:0005615,GO:0005622,GO:0005623,GO:0005737,GO:0005783,GO:0005788,GO:0005829,GO:0006584,GO:0006725,GO:0006807,GO:0006810,GO:0006887,GO:0007154,GO:0007267,GO:0007268,GO:0007275,GO:0007399,GO:0008015,GO:0008150,GO:0008152,GO:0008217,GO:0008289,GO:…	ko00000,ko03041	Spliceosome	Condition-specific	NaN	NaN	NaN	NaN	NaN	NaN	-0.548084	-1.57407	-0.851648	-0.577282	3	3	3	17.8	17.8	17.8	20.916	0	23.949	39682000	21
Eva_GFTU01016465.1.g15665;Eva_tig00143101_pilon.g282463;Eva_occam_tig00029137_pilon.g35067;XP_054287457.1;XP_054287207.1	XP_054287207.1 aspartate--tRNA ligase, cytoplasmic-like [Macrosteles quadrilineatus]	It is involved in the biological process described with aspartyl-tRNA aminoacylation	GO:0003674,GO:0003824,GO:0004046,GO:0004812,GO:0004815,GO:0005575,GO:0005622,GO:0005623,GO:0005737,GO:0005829,GO:0006082,GO:0006139,GO:0006399,GO:0006412,GO:0006418,GO:0006422,GO:0006518,GO:0006520,GO:0006725,GO:0006807,GO:0008150,GO:0008152,GO:0009058,GO:0009059,GO:0009987,GO:0010467,GO:0016043,GO:0016070,GO:0016787,GO:0016810,GO:0016811,GO:0016874,GO:0016875,GO:0017101,GO:0019538,GO:0019752,GO:…	ko00000,ko00001,ko01000,ko01007,ko03016	Transfer RNA biogenesis	Condition-specific	NaN	NaN	NaN	NaN	NaN	NaN	-2.76747	-2.53793	-2.04358	NaN	2	2	2	3.2	3.2	3.2	60.158	0.0031153	11.397	13568000	4
Eva_GFTU01014842.1.g14445;Eva_occam_tig00023693_pilon.g29930;Eva_occam_tig00052112_pilon.g45602;Eva_tig00034422_pilon.g152509	XP_054290727.1 GILT-like protein 1 [Macrosteles quadrilineatus]	Gamma interferon inducible lysosomal thiol reductase (GILT)	GO:0002831,GO:0002833,GO:0003674,GO:0003824,GO:0005575,GO:0005623,GO:0005886,GO:0008150,GO:0008152,GO:0015036,GO:0016020,GO:0016491,GO:0016667,GO:0031347,GO:0031349,GO:0032101,GO:0032103,GO:0043900,GO:0043902,GO:0044464,GO:0048518,GO:0048583,GO:0048584,GO:0050789,GO:0055114,GO:0065007,GO:0071944,GO:0080134,GO:1900424,GO:1900426	ko00000,ko00001	NaN	Condition-specific	NaN	NaN	NaN	NaN	NaN	NaN	-0.43051	-0.678381	-0.902487	NaN	2	2	2	13.1	13.1	13.1	25.516	0.00125	15.786	41961000	6
Eva_GFTU01012297.1.g12531;Eva_tig00021155_pilon.g110239;Eva_occam_tig00214706_pilon.g75604	XP_054279873.1 methylthioribose-1-phosphate isomerase [Macrosteles quadrilineatus]	Belongs to the eIF-2B alpha beta delta subunits family. MtnA subfamily	GO:0000096,GO:0000097,GO:0001650,GO:0003674,GO:0003824,GO:0005488,GO:0005515,GO:0005575,GO:0005622,GO:0005623,GO:0005634,GO:0005654,GO:0005730,GO:0005737,GO:0005829,GO:0006082,GO:0006520,GO:0006555,GO:0006790,GO:0006807,GO:0008150,GO:0008152,GO:0008652,GO:0009058,GO:0009066,GO:0009067,GO:0009086,GO:0009987,GO:0016053,GO:0016853,GO:0016860,GO:0016861,GO:0017144,GO:0019509,GO:0019752,GO:0031974,GO:…	ko00000,ko00001,ko00002,ko01000	Enzymes	Condition-specific	NaN	NaN	NaN	NaN	NaN	NaN	-2.33208	-2.26456	-2.1566	NaN	2	2	2	14.1	14.1	14.1	38.739	0.0011287	13.078	14050000	4
Eva_GFTU01011651.1.g11885;Eva_tig00037026_pilon.g157929;Eva_occam_tig00220599_pilon.g86690;XP_054268202.1;XP_054268010.1	XP_054268010.1 26S proteasome non-ATPase regulatory subunit 13-like [Macrosteles quadrilineatus]	motif in proteasome subunits, Int-6, Nip-1 and TRIP-15	GO:0000003,GO:0000280,GO:0000502,GO:0001775,GO:0002252,GO:0002263,GO:0002274,GO:0002275,GO:0002283,GO:0002366,GO:0002376,GO:0002443,GO:0002444,GO:0002446,GO:0003674,GO:0003824,GO:0004175,GO:0005198,GO:0005488,GO:0005515,GO:0005575,GO:0005576,GO:0005622,GO:0005623,GO:0005634,GO:0005654,GO:0005737,GO:0005829,GO:0005838,GO:0006464,GO:0006508,GO:0006511,GO:0006807,GO:0006810,GO:0006887,GO:0006955,GO:…	ko00000,ko00001,ko00002,ko03051	Proteasome	Condition-specific	NaN	NaN	NaN	NaN	NaN	NaN	-1.90356	-1.56984	-1.77776	-1.72153	3	3	3	9.8	9.8	9.8	43.811	0	18.295	27145000	4
Eva_GFTU01010103.1.g10395;Eva_occam_tig00044296_pilon.g42908;Eva_occam_tig00009262_pilon.g13762;Eva_tig00054725_pilon.g186553;Eva_tig00141580_pilon.g277834	XP_046671666.1 eukaryotic translation initiation factor 3 subunit C [Homalodisca vitripennis]	component of the eukaryotic translation initiation factor 3 (eIF-3) complex, which is involved in protein synthesis of a specialized repertoire of mRNAs and, together with other initiation factors, stimulates binding of mRNA and methionyl-tRNAi to the 40S ribosome. The eIF-3 complex specifically targets and initiates translation of a subset of mRNAs involved in cell proliferation	GO:0003674,GO:0003676,GO:0003723,GO:0003743,GO:0005488,GO:0005515,GO:0005575,GO:0005622,GO:0005623,GO:0005737,GO:0005829,GO:0005852,GO:0006412,GO:0006413,GO:0006417,GO:0006518,GO:0006807,GO:0008135,GO:0008150,GO:0008152,GO:0009058,GO:0009059,GO:0009889,GO:0009891,GO:0009893,GO:0009987,GO:0010467,GO:0010468,GO:0010556,GO:0010557,GO:0010604,GO:0010608,GO:0010628,GO:0019222,GO:0019538,GO:0031323,GO:…	ko00000,ko00001,ko03012	Translation factors	Condition-specific	NaN	NaN	NaN	NaN	NaN	NaN	-1.77744	-3.01948	-2.25205	-1.91464	3	3	3	5.2	5.2	5.2	103.06	0	21.846	15123000	3
Eva_GFTU01008958.1.g9259;Eva_occam_tig00213299_pilon.g71989;Eva_tig00025669_pilon.g127696;Eva_tig00025669_pilon.g127694	XP_054258969.1 protein PTCD3 homolog, mitochondrial [Macrosteles quadrilineatus]	Protein PTCD3 homolog	GO:0003674,GO:0003676,GO:0003723,GO:0005488,GO:0005575,GO:0005622,GO:0005623,GO:0005634,GO:0005654,GO:0005737,GO:0005739,GO:0005740,GO:0005743,GO:0005829,GO:0005886,GO:0006412,GO:0006414,GO:0006415,GO:0006518,GO:0006807,GO:0008150,GO:0008152,GO:0009058,GO:0009059,GO:0009987,GO:0010467,GO:0016020,GO:0016043,GO:0019538,GO:0019843,GO:0019866,GO:0022411,GO:0031090,GO:0031966,GO:0031967,GO:0031974,GO:…	ko00000,ko03029	Mitochondrial biogenesis	Condition-specific	NaN	NaN	NaN	NaN	NaN	NaN	-1.77046	-2.92663	-2.46255	-1.92962	2	2	2	4.6	4.6	4.6	76.316	0.0031315	11.491	11898000	6
Eva_GFTU01006195.1.g6569	XP_046666009.1 V-type proton ATPase 16 kDa proteolipid subunit [Homalodisca vitripennis]	Proton-conducting pore forming subunit of the membrane integral V0 complex of vacuolar ATPase. V-ATPase is responsible for acidifying a variety of intracellular compartments in eukaryotic cells	GO:0000220,GO:0003674,GO:0003824,GO:0005215,GO:0005575,GO:0005622,GO:0005623,GO:0005737,GO:0005773,GO:0005774,GO:0005886,GO:0006403,GO:0006810,GO:0006811,GO:0006812,GO:0006873,GO:0006885,GO:0006996,GO:0007033,GO:0007035,GO:0007040,GO:0007042,GO:0008150,GO:0008324,GO:0009987,GO:0015075,GO:0015077,GO:0015078,GO:0015318,GO:0015399,GO:0015405,GO:0015672,GO:0015931,GO:0015988,GO:0015991,GO:0016020,GO:…	ko00000,ko00001,ko00002	NaN	Condition-specific	NaN	NaN	NaN	NaN	NaN	NaN	-0.979038	-1.5631	-0.727049	NaN	1	1	1	20.9	20.9	20.9	16.123	0.0011377	13.264	25105000	9
Eva_GFTU01005077.1.g5502;Eva_tig00015332_pilon.g84152	XP_054276961.1 ribosome-recycling factor, mitochondrial isoform X2 [Macrosteles quadrilineatus]	Ribosome recycling factor	GO:0003674,GO:0005488,GO:0005575,GO:0005622,GO:0005623,GO:0005737,GO:0005739,GO:0005759,GO:0006412,GO:0006415,GO:0006518,GO:0006807,GO:0006996,GO:0008150,GO:0008152,GO:0009058,GO:0009059,GO:0009987,GO:0010467,GO:0016043,GO:0019538,GO:0022411,GO:0031974,GO:0032543,GO:0032790,GO:0032984,GO:0032988,GO:0034641,GO:0034645,GO:0043021,GO:0043023,GO:0043043,GO:0043170,GO:0043226,GO:0043227,GO:0043229,GO:…	ko00000,ko03012	Translation factors	Condition-specific	NaN	NaN	NaN	NaN	NaN	NaN	-0.185286	-0.697878	-0.22403	-1.70421	2	2	2	22.6	22.6	22.6	32.413	0	19.222	40864000	15
Eva_GFTU01000851.1.g1116;Eva_occam_tig00210700_pilon.g64516;XP_054279519.1;XP_054279518.1;XP_054279517.1;XP_054279516.1;XP_054279515.1;XP_054279513.1;Eva_tig00023684_pilon.g120524	XP_054279513.1 glucose-6-phosphate 1-dehydrogenase isoform X1 [Macrosteles quadrilineatus]	Catalyzes the rate-limiting step of the oxidative pentose-phosphate pathway, which represents a route for the dissimilation of carbohydrates besides glycolysis	GO:0000166,GO:0001558,GO:0001816,GO:0001990,GO:0001998,GO:0002033,GO:0002034,GO:0002262,GO:0002376,GO:0002520,GO:0003008,GO:0003013,GO:0003014,GO:0003018,GO:0003044,GO:0003071,GO:0003072,GO:0003073,GO:0003081,GO:0003084,GO:0003085,GO:0003674,GO:0003824,GO:0004345,GO:0005488,GO:0005515,GO:0005536,GO:0005575,GO:0005622,GO:0005623,GO:0005634,GO:0005737,GO:0005829,GO:0005886,GO:0005975,GO:0005996,GO:…	ko00000,ko00001,ko00002,ko01000,ko04147	Exosome	Condition-specific	NaN	NaN	NaN	NaN	NaN	NaN	0.0491867	NaN	-1.27439	-1.0241	3	3	3	10.4	10.4	10.4	68.92	0	21.797	32778000	8

## Sheet: FD_upregulated_DIA
Protein_group	best_hit_blastp	domain_description	gene_ontology	BRITE_codes	BRITE_functional_hierarchies	Notes	fold_change	-Log(P-value)	H1	H2	H3	H4	FD1	FD2	FD3	FD4
Eva_GFTU01015051.1.g14601	XP_054267442.1 pyrroline-5-carboxylate reductase 3 [Macrosteles quadrilineatus]	Pyrroline-5-carboxylate reductase	NaN	ko00000,ko00001,ko00002,ko01000	Enzymes		0.516502	1.5217	-0.0649023	-0.307211	-0.540082	-0.493402	0.337667	-0.217999	0.0941677	0.446575
XP_054263257.1	XP_054263257.1 myophilin [Macrosteles quadrilineatus]	Thin filament-associated protein that is implicated in the regulation and modulation of smooth muscle contraction. It is capable of binding to actin, calmodulin, troponin C and tropomyosin. The interaction of calponin with actin inhibits the actomyosin Mg-ATPase activity	GO:0003674,GO:0003779,GO:0005488,GO:0005515,GO:0008092	ko00000,ko04131	Membrane traffickoing		0.517182	1.62552	0.800614	1.1993	0.607682	0.705515	1.66153	1.19342	1.17535	1.35154
XP_054271509.1;XP_054271511.1;XP_054275103.1;XP_054275104.1	XP_039275105.1 40S ribosomal protein S23 [Nilaparvata lugens]	Ribosomal protein S12/S23	GO:0002181,GO:0003674,GO:0003735,GO:0005198,GO:0005575,GO:0005622,GO:0005623,GO:0005737,GO:0005829,GO:0005840,GO:0005844,GO:0006412,GO:0006518,GO:0006807,GO:0008150,GO:0008152,GO:0009058,GO:0009059,GO:0009987,GO:0010467,GO:0015935,GO:0019538,GO:0022626,GO:0022627,GO:0032991,GO:0034641,GO:0034645,GO:0042788,GO:0043043,GO:0043170,GO:0043226,GO:0043228,GO:0043229,GO:0043232,GO:0043603,GO:0043604,GO:…	br01610,ko00000,ko00001,ko00002,ko03011	Ribosome		0.519522	1.90931	1.26829	1.18457	1.33779	1.56415	1.59662	1.777	1.87774	2.18152
Eva_occam_tig00051975_pilon.g45542	XP_054260834.1 alpha-crystallin A chain-like [Macrosteles quadrilineatus]	Hsp20/alpha crystallin family	GO:0000302,GO:0000902,GO:0000904,GO:0001558,GO:0001654,GO:0001666,GO:0001932,GO:0001934,GO:0002064,GO:0002088,GO:0002089,GO:0003008,GO:0003674,GO:0005198,GO:0005212,GO:0005488,GO:0005515,GO:0005575,GO:0005576,GO:0005615,GO:0005622,GO:0005623,GO:0005634,GO:0005654,GO:0005737,GO:0005829,GO:0006417,GO:0006446,GO:0006457,GO:0006464,GO:0006468,GO:0006793,GO:0006796,GO:0006807,GO:0006915,GO:0006950,GO:…	ko00000,ko00001,ko03110,ko04147	Exosome		0.531039	1.15666	0.424594	0.425346	0.865142	0.195459	1.04441	0.458078	1.37642	1.15579
XP_054266746.1;XP_054266748.1	XP_054266746.1 NADP-dependent malic enzyme-like isoform X1 [Macrosteles quadrilineatus]	It is involved in the biological process described with oxidation-reduction process	GO:0000166,GO:0003674,GO:0003824,GO:0004470,GO:0004471,GO:0004473,GO:0005488,GO:0005575,GO:0005622,GO:0005623,GO:0005737,GO:0005739,GO:0005759,GO:0005829,GO:0005975,GO:0006082,GO:0006090,GO:0006091,GO:0006099,GO:0006101,GO:0006108,GO:0006139,GO:0006140,GO:0006725,GO:0006732,GO:0006733,GO:0006739,GO:0006741,GO:0006753,GO:0006793,GO:0006796,GO:0006807,GO:0007275,GO:0007568,GO:0008150,GO:0008152,GO:…	ko00000,ko00001,ko00002,ko01000	Enzymes		0.532578	1.4994	4.40651	4.24947	3.97017	4.05532	4.75976	4.41391	4.4959	5.14222
BEV_05133	QVJ82353.1 major capsid protein [Candidatus Symbiopectobacterium sp.]	Caudovirus prohead serine protease	NaN	NaN	NaN		0.570928	2.10537	-0.723552	-0.625576	-0.969718	-0.592026	-0.19224	-0.373884	-0.239656	0.178619
Eva_GFTU01012774.1.g13005	XP_054288182.1 fatty acid synthase-like isoform X1 [Macrosteles quadrilineatus]	activity. It is involved in the biological process described with	GO:0000166,GO:0001885,GO:0002064,GO:0002376,GO:0002520,GO:0002521,GO:0002573,GO:0003158,GO:0003674,GO:0003676,GO:0003677,GO:0003697,GO:0003824,GO:0004312,GO:0005488,GO:0005515,GO:0005575,GO:0005622,GO:0005623,GO:0005737,GO:0005794,GO:0005829,GO:0005886,GO:0005975,GO:0005976,GO:0005977,GO:0006073,GO:0006082,GO:0006084,GO:0006089,GO:0006091,GO:0006112,GO:0006139,GO:0006163,GO:0006164,GO:0006629,GO:…	ko00000,ko00001,ko00002,ko01000,ko01004,ko04147	Exosome		0.588775	1.80586	3.21455	3.27085	3.1865	3.10407	3.83409	3.45723	3.59391	4.24584
Eva_GFTU01015123.1.g14655;Eva_occam_tig00017356_pilon.g23498;Eva_occam_tig00029556_pilon.g35412	XP_054264959.1 60S ribosomal protein L4 [Macrosteles quadrilineatus]	60S ribosomal protein L4 C-terminal domain	GO:0000184,GO:0000956,GO:0001558,GO:0002181,GO:0003360,GO:0003674,GO:0003676,GO:0003723,GO:0003735,GO:0005198,GO:0005488,GO:0005575,GO:0005622,GO:0005623,GO:0005634,GO:0005737,GO:0005783,GO:0005791,GO:0005829,GO:0005840,GO:0006139,GO:0006401,GO:0006402,GO:0006412,GO:0006413,GO:0006518,GO:0006605,GO:0006612,GO:0006613,GO:0006614,GO:0006725,GO:0006807,GO:0006810,GO:0006886,GO:0007275,GO:0007399,GO:…	br01610,ko00000,ko00001,ko00002,ko03011	Ribosome		0.598173	2.27123	1.05204	1.42832	1.39843	1.54504	2.02855	1.69115	1.9791	2.11773
BEV_02433	WP_264645304.1 MULTISPECIES: ribose ABC transporter substrate-binding protein RbsB [unclassified Symbiopectobacterium]	PFAM periplasmic binding protein LacI transcriptional regulator	GO:0003674,GO:0005215,GO:0005488,GO:0005575,GO:0005623,GO:0005886,GO:0006810,GO:0006935,GO:0008150,GO:0008643,GO:0009605,GO:0015144,GO:0015145,GO:0015749,GO:0015750,GO:0015752,GO:0016020,GO:0016021,GO:0022857,GO:0030246,GO:0030288,GO:0030313,GO:0031224,GO:0031975,GO:0034219,GO:0036094,GO:0040011,GO:0042221,GO:0042330,GO:0042597,GO:0044425,GO:0044464,GO:0048029,GO:0050896,GO:0050918,GO:0051119,GO:…	ko00000,ko00001,ko00002,ko02000	Transporters		0.633204	1.21956	-1.31241	-1.22031	-0.719386	-1.32676	0.185795	-0.794895	-0.686651	-0.750299
Eva_GFTU01010677.1.g10938	XP_054277025.1 lysosomal aspartic protease-like [Macrosteles quadrilineatus]	aspartic-type endopeptidase activity. It is involved in the biological process described with proteolysis	GO:0000045,GO:0000323,GO:0001775,GO:0001894,GO:0002252,GO:0002263,GO:0002274,GO:0002275,GO:0002283,GO:0002366,GO:0002376,GO:0002443,GO:0002444,GO:0002446,GO:0002478,GO:0002495,GO:0002504,GO:0003674,GO:0003824,GO:0004175,GO:0004190,GO:0004197,GO:0004252,GO:0005488,GO:0005515,GO:0005575,GO:0005576,GO:0005615,GO:0005622,GO:0005623,GO:0005737,GO:0005764,GO:0005768,GO:0005770,GO:0005771,GO:0005773,GO:…	ko00000,ko00001,ko01000,ko01002,ko04147	Exosome		0.635419	1.08563	-0.640716	-0.0248737	-0.309505	-0.203562	0.200233	-0.141644	0.169285	1.13515
Eva_GFTU01005820.1.g6216	XP_054271964.1 NAD(P) transhydrogenase, mitochondrial-like [Macrosteles quadrilineatus]	NADP transhydrogenase	GO:0000166,GO:0003674,GO:0003824,GO:0003957,GO:0005215,GO:0005488,GO:0005575,GO:0005622,GO:0005623,GO:0005737,GO:0005739,GO:0005740,GO:0005743,GO:0005746,GO:0006082,GO:0006091,GO:0006099,GO:0006101,GO:0006139,GO:0006725,GO:0006732,GO:0006733,GO:0006739,GO:0006740,GO:0006753,GO:0006793,GO:0006796,GO:0006807,GO:0006810,GO:0006811,GO:0006812,GO:0008150,GO:0008152,GO:0008324,GO:0008746,GO:0008750,GO:…	ko00000,ko00001,ko01000	Enzymes		0.636545	2.25271	1.52594	1.93162	1.51087	1.58728	2.34978	2.06856	2.11932	2.56423
BEV_05855	WP_252317941.1 porin OmpA [Candidatus Symbiopectobacterium endolongispinus]	Belongs to the ompA family	GO:0000746,GO:0003674,GO:0005215,GO:0005488,GO:0005515,GO:0005575,GO:0005623,GO:0005886,GO:0006810,GO:0006811,GO:0006950,GO:0006974,GO:0008150,GO:0009279,GO:0009597,GO:0009605,GO:0009607,GO:0009615,GO:0009987,GO:0015267,GO:0015288,GO:0016020,GO:0016021,GO:0016032,GO:0019058,GO:0019867,GO:0022803,GO:0022829,GO:0022857,GO:0030260,GO:0030312,GO:0030313,GO:0031224,GO:0031975,GO:0032991,GO:0033554,GO:…	ko00000,ko02000	Transporters		0.649671	1.40065	-1.10492	-1.17975	-1.194	-1.65895	-0.792482	-0.750521	-0.983902	-0.0120316
Eva_tig00009288_pilon.g54444	AAT39505.2 cathepsin L, partial [Mytilus galloprovincialis]	cysteine-type endopeptidase activity	NaN	ko00000,ko00001,ko00537,ko01000,ko01002,ko03110	Chaperones and folding catalysts		0.712655	1.69479	-3.02122	-2.20325	-2.86048	-2.67533	-1.92756	NaN	-2.06087	-1.94382
Eva_RxR_tig00000181_pilon.g9	YP_010272385.1 ATP synthase F0 subunit 6 [Phlogothamnus polymaculatus]	Mitochondrial membrane ATP synthase (F(1)F(0) ATP synthase or Complex V) produces ATP from ADP in the presence of a proton gradient across the membrane which is generated by electron transport complexes of the respiratory chain. F-type ATPases consist of two structural domains, F(1) - containing the extramembraneous catalytic core and F(0) - containing the membrane proton channel, linked together…	GO:0000276,GO:0003674,GO:0003824,GO:0005215,GO:0005575,GO:0005622,GO:0005623,GO:0005737,GO:0005739,GO:0005740,GO:0005743,GO:0005753,GO:0006091,GO:0006119,GO:0006139,GO:0006163,GO:0006164,GO:0006725,GO:0006753,GO:0006754,GO:0006793,GO:0006796,GO:0006807,GO:0006810,GO:0006811,GO:0006812,GO:0006839,GO:0006996,GO:0007005,GO:0007006,GO:0007007,GO:0007275,GO:0007568,GO:0008150,GO:0008152,GO:0008324,GO:…	ko00000,ko00001,ko00002,ko03029	Mitochondrial biogenesis		0.714376	1.60251	NaN	-1.25992	-1.41063	-1.72242	-0.269911	-1.0166	-0.831284	-0.881992
BEV_06146	WP_239784784.1 major outer membrane lipoprotein [Brenneria sp. 4F2]	Alanine-zipper, major outer membrane lipoprotein	GO:0003674,GO:0005488,GO:0005515,GO:0005539,GO:0005575,GO:0005623,GO:0006629,GO:0008150,GO:0008152,GO:0008289,GO:0009279,GO:0009987,GO:0016020,GO:0016021,GO:0019867,GO:0030258,GO:0030312,GO:0030313,GO:0031224,GO:0031230,GO:0031975,GO:0042802,GO:0042834,GO:0044237,GO:0044238,GO:0044255,GO:0044425,GO:0044462,GO:0044464,GO:0045203,GO:0071704,GO:0071944,GO:0097367	ko00000,ko01011	NaN		0.724156	2.43994	-0.0291739	-0.131817	0.0940084	-0.218763	0.565151	0.890345	0.290066	0.865318
Eva_GFTU01008999.1.g9307;Eva_tig00000137_pilon.g1249	XP_054263257.1 myophilin [Macrosteles quadrilineatus]	Thin filament-associated protein that is implicated in the regulation and modulation of smooth muscle contraction. It is capable of binding to actin, calmodulin, troponin C and tropomyosin. The interaction of calponin with actin inhibits the actomyosin Mg-ATPase activity	GO:0003674,GO:0003779,GO:0005488,GO:0005515,GO:0008092	ko00000,ko04131	Membrane trafficking		0.72504	1.84531	-0.0945559	0.814199	0.383237	0.633751	1.38304	1.02385	1.076	1.1539
Eva_GFTU01011559.1.g11800	XP_054264437.1 mannose-1-phosphate guanyltransferase beta isoform X2 [Macrosteles quadrilineatus]	activity. It is involved in the biological process described with biosynthetic process	GO:0002164,GO:0002376,GO:0002520,GO:0003674,GO:0003824,GO:0004475,GO:0005575,GO:0005622,GO:0005623,GO:0005737,GO:0006139,GO:0006464,GO:0006486,GO:0006725,GO:0006807,GO:0007275,GO:0008150,GO:0008152,GO:0008905,GO:0009058,GO:0009059,GO:0009100,GO:0009101,GO:0009225,GO:0009226,GO:0009298,GO:0009791,GO:0009987,GO:0016740,GO:0016772,GO:0016779,GO:0018130,GO:0019438,GO:0019538,GO:0019673,GO:0030097,GO:…	ko00000,ko00001,ko00002,ko01000	Enzymes		0.731803	1.12398	-2.41064	-1.96259	-2.49624	-3.17508	-1.95754	-2.03744	-2.03309	-1.08927
Eva_GFTU01004832.1.g5269	XP_054266748.1 NADP-dependent malic enzyme-like isoform X2 [Macrosteles quadrilineatus]	It is involved in the biological process described with oxidation-reduction process	GO:0000166,GO:0003674,GO:0003824,GO:0004470,GO:0004471,GO:0004473,GO:0005488,GO:0005575,GO:0005622,GO:0005623,GO:0005737,GO:0005739,GO:0005759,GO:0005829,GO:0005975,GO:0006082,GO:0006090,GO:0006091,GO:0006099,GO:0006101,GO:0006108,GO:0006139,GO:0006140,GO:0006725,GO:0006732,GO:0006733,GO:0006739,GO:0006741,GO:0006753,GO:0006793,GO:0006796,GO:0006807,GO:0007275,GO:0007568,GO:0008150,GO:0008152,GO:…	ko00000,ko00001,ko00002,ko01000	Enzymes		0.74332	1.97642	3.0865	3.11452	2.685	2.7362	3.66326	3.36749	3.44641	4.11834
Eva_GFTU01002968.1.g3429;Eva_tig00011922_pilon.g67396	XP_054280317.1 natterin-1-like isoform X2 [Macrosteles quadrilineatus]	Protein of unknown function (DUF3421)	NaN	NaN	NaN		0.81627	3.05259	-1.20571	-0.91786	-0.865554	-0.647449	-0.00513458	-0.297821	-0.0291367	-0.0394001
XP_054282556.1	XP_054282556.1 dnaJ homolog shv [Macrosteles quadrilineatus]	unfolded protein binding. It is involved in the biological process described with protein folding	GO:0003674,GO:0005102,GO:0005178,GO:0005488,GO:0005515,GO:0005575,GO:0005576,GO:0005615,GO:0008150,GO:0009966,GO:0009967,GO:0010646,GO:0010647,GO:0019827,GO:0023051,GO:0023056,GO:0030718,GO:0031594,GO:0032501,GO:0032502,GO:0036098,GO:0042592,GO:0044421,GO:0044877,GO:0045202,GO:0048518,GO:0048522,GO:0048583,GO:0048584,GO:0050789,GO:0050793,GO:0050794,GO:0050803,GO:0050807,GO:0050839,GO:0051094,GO:…	ko00000,ko00001,ko03110	Chaperones and folding catalysts		0.849075	2.11998	-2.03937	-1.80229	-2.44332	-1.9248	-0.975174	NaN	-1.42117	-1.21377
Eva_occam_tig00027493_pilon.g33700	KAG8294079.1 hypothetical protein J6590_003249 [Homalodisca vitripennis]	Larval serum protein	GO:0000902,GO:0000904,GO:0005575,GO:0005576,GO:0005615,GO:0005616,GO:0006928,GO:0006935,GO:0007275,GO:0007399,GO:0007409,GO:0007411,GO:0008037,GO:0008038,GO:0008039,GO:0008045,GO:0008150,GO:0009605,GO:0009653,GO:0009987,GO:0016043,GO:0016201,GO:0022008,GO:0030030,GO:0030154,GO:0030182,GO:0031175,GO:0032501,GO:0032502,GO:0032989,GO:0032990,GO:0032991,GO:0040011,GO:0042221,GO:0042330,GO:0044421,GO:…	NaN	NaN		0.849645	1.02276	1.38188	-0.162367	1.20287	1.55136	1.6873	1.45957	2.26893	1.95652
Eva_GFTU01010467.1.g10742	XP_054271740.1 uncharacterized protein LOC128992276 [Macrosteles quadrilineatus]	Mediates the uptake of pyruvate into mitochondria	GO:0002791,GO:0002793,GO:0003674,GO:0005215,GO:0005342,GO:0005575,GO:0005622,GO:0005623,GO:0005737,GO:0005739,GO:0005740,GO:0005743,GO:0006082,GO:0006084,GO:0006085,GO:0006086,GO:0006090,GO:0006139,GO:0006163,GO:0006164,GO:0006637,GO:0006725,GO:0006732,GO:0006733,GO:0006753,GO:0006790,GO:0006793,GO:0006796,GO:0006807,GO:0006810,GO:0006811,GO:0006820,GO:0006839,GO:0006848,GO:0006850,GO:0008028,GO:…	ko00000,ko02000,ko03029	Mitochondrial biogenesis		0.885423	1.56668	NaN	-1.96674	-1.24463	-2.04218	-0.627689	-1.32184	-0.873013	-0.640499
Eva_occam_tig00026627_pilon.g32904;Eva_occam_tig00222125_pilon.g88617;Eva_tig00047499_pilon.g175424	KAJ8975986.1 hypothetical protein NQ317_016232 [Molorchus minor]	Ribonuclease H protein	NaN	NaN	NaN		0.899279	1.038	-1.44314	-0.065321	0.581868	0.173031	0.787849	0.592859	0.927233	0.535608
BEV_03504	WP_195312573.1 MULTISPECIES: co-chaperone GroES [Symbiopectobacterium]	Binds to Cpn60 in the presence of Mg-ATP and suppresses the ATPase activity of the latter	GO:0003674,GO:0005488,GO:0005515,GO:0005575,GO:0005622,GO:0005623,GO:0005737,GO:0005829,GO:0006457,GO:0006458,GO:0006950,GO:0006986,GO:0008150,GO:0009266,GO:0009408,GO:0009628,GO:0009987,GO:0010033,GO:0016032,GO:0016465,GO:0019058,GO:0019068,GO:0032991,GO:0035966,GO:0042221,GO:0042802,GO:0043167,GO:0043169,GO:0044403,GO:0044419,GO:0044424,GO:0044444,GO:0044445,GO:0044464,GO:0046872,GO:0050896,GO:…	ko00000,ko03029,ko03110	Chaperones and folding catalysts		0.93166	3.04607	0.345809	0.421824	0.77354	0.424461	1.41578	1.73766	1.1568	1.38204
XP_054256872.1;XP_054263921.1	XP_054256872.1 protein transport protein Sec61 subunit alpha [Macrosteles quadrilineatus]	Plug domain of Sec61p	GO:0001700,GO:0002009,GO:0005575,GO:0005622,GO:0005623,GO:0005737,GO:0005783,GO:0005791,GO:0007275,GO:0007391,GO:0008150,GO:0008258,GO:0009605,GO:0009607,GO:0009615,GO:0009653,GO:0009790,GO:0009792,GO:0009888,GO:0009892,GO:0009894,GO:0009895,GO:0010506,GO:0010507,GO:0010941,GO:0010942,GO:0010959,GO:0012505,GO:0016331,GO:0019222,GO:0031323,GO:0031324,GO:0031329,GO:0031330,GO:0032501,GO:0032502,GO:…	ko00000,ko00001,ko00002,ko02044	Secretion system		0.950692	2.2351	-0.886102	-0.362722	-0.174012	-0.288252	0.290697	0.324102	0.477184	0.999697
BEV_05435	MBG6241634.1 oligogalacturonate-specific porin KdgM family protein [Candidatus Symbiopectobacterium sp. Dall1.0]	Oligogalacturonate-specific porin protein (KdgM)	NaN	ko00000,ko02000	Transporters		0.953828	1.49877	-0.907918	-1.94905	-1.45695	-1.48288	-0.498903	-0.659918	-1.05186	0.229193
XP_054288183.1;XP_054288184.1	XP_054288182.1 fatty acid synthase-like isoform X1 [Macrosteles quadrilineatus]	activity. It is involved in the biological process described with	GO:0000166,GO:0001885,GO:0002064,GO:0002376,GO:0002520,GO:0002521,GO:0002573,GO:0003158,GO:0003674,GO:0003676,GO:0003677,GO:0003697,GO:0003824,GO:0004312,GO:0005488,GO:0005515,GO:0005575,GO:0005622,GO:0005623,GO:0005737,GO:0005794,GO:0005829,GO:0005886,GO:0005975,GO:0005976,GO:0005977,GO:0006073,GO:0006082,GO:0006084,GO:0006089,GO:0006091,GO:0006112,GO:0006139,GO:0006163,GO:0006164,GO:0006629,GO:…	ko00000,ko00001,ko00002,ko01000,ko01004,ko04147	Exosome		0.962282	1.24104	-1.27079	-1.0916	-1.03185	-0.682138	0.55562	-1.15756	-0.069067	0.44375
BEV_02152;pantoea_03409	WP_222159976.1 MULTISPECIES: transcription antiterminator/RNA stability regulator CspE [Symbiopectobacterium]	Cold-shock protein	GO:0001072,GO:0003674,GO:0003676,GO:0003677,GO:0003697,GO:0003723,GO:0003727,GO:0005488,GO:0005575,GO:0005622,GO:0005623,GO:0005737,GO:0005829,GO:0006355,GO:0008143,GO:0008150,GO:0009889,GO:0009890,GO:0009892,GO:0010468,GO:0010556,GO:0010558,GO:0010605,GO:0010629,GO:0019219,GO:0019222,GO:0031323,GO:0031324,GO:0031326,GO:0031327,GO:0031554,GO:0031564,GO:0043242,GO:0043244,GO:0044424,GO:0044444,GO:…	ko00000,ko03000	Transcription factors		0.963404	1.7569	NaN	-1.64686	-1.19174	-1.84618	-0.100086	-0.611006	-1.01793	-0.663731
Eva_RxR_tig00000181_pilon.g4	ATD53010.1 cytochrome b [Psammotettix sp. EMHAU-2015-Zz053036]	Component of the ubiquinol-cytochrome c reductase complex (complex III or cytochrome b-c1 complex) that is part of the mitochondrial respiratory chain. The b-c1 complex mediates electron transfer from ubiquinol to cytochrome c. Contributes to the generation of a proton gradient across the mitochondrial membrane that is then used for ATP synthesis	GO:0000003,GO:0001666,GO:0003674,GO:0003824,GO:0005488,GO:0005575,GO:0005622,GO:0005623,GO:0005737,GO:0005739,GO:0005740,GO:0005743,GO:0005746,GO:0005750,GO:0006091,GO:0006119,GO:0006122,GO:0006139,GO:0006163,GO:0006725,GO:0006753,GO:0006793,GO:0006796,GO:0006807,GO:0006810,GO:0006811,GO:0006812,GO:0006950,GO:0006970,GO:0006972,GO:0006979,GO:0007275,GO:0007276,GO:0007283,GO:0007584,GO:0008121,GO:…	ko00000,ko00001,ko00002,ko03029	Mitochondrial biogenesis		1.01832	1.45862	NaN	-0.92308	-0.392776	-0.92404	0.747015	-0.238007	0.736683	-0.158947
Eva_tig00003930_pilon.g24625	XP_054261168.1 glycogen phosphorylase [Macrosteles quadrilineatus]	Phosphorylase is an important allosteric enzyme in carbohydrate metabolism. Enzymes from different sources differ in their regulatory mechanisms and in their natural substrates. However, all known phosphorylases share catalytic and structural properties	GO:0000166,GO:0000272,GO:0000323,GO:0001666,GO:0001775,GO:0002054,GO:0002060,GO:0002252,GO:0002263,GO:0002274,GO:0002275,GO:0002283,GO:0002366,GO:0002376,GO:0002443,GO:0002444,GO:0002446,GO:0003674,GO:0003824,GO:0004645,GO:0005488,GO:0005515,GO:0005524,GO:0005536,GO:0005575,GO:0005576,GO:0005622,GO:0005623,GO:0005737,GO:0005764,GO:0005766,GO:0005773,GO:0005775,GO:0005783,GO:0005829,GO:0005975,GO:…	ko00000,ko00001,ko01000	Enzymes		1.02228	1.32499	-1.81865	0.0288429	-0.726384	-0.265902	0.364697	0.181419	0.265163	0.495741
Eva_tig00004292_pilon.g26715	*	NaN	NaN	NaN	NaN	signal peptide	1.03098	1.06951	-0.909564	-1.45026	-1.20394	-2.42264	0.157846	-1.01665	NaN	-0.538065
Eva_occam_tig00062630_pilon.g47606;Eva_tig00017854_pilon.g96094	BET02091.1 Reverse transcriptase (RNA-dependent DNA polymerase) [Nesidiocoris tenuis]	Ribonuclease H protein	NaN	NaN	NaN		1.1016	1.12843	2.21195	2.19038	1.99172	2.01507	2.08009	4.26126	3.83187	2.6423
Eva_tig00025861_pilon.g128441	*	NaN	NaN	NaN	NaN	signal peptide	1.10675	0.997005	-1.11719	0.481934	1.32126	0.368004	1.38025	0.865644	2.0929	1.14223
Eva_TRINITY_DN98_c0_g1_i1.g1956;Eva_occam_tig00221604_pilon.g87891	XP_054274681.1 box A-binding factor-like [Macrosteles quadrilineatus]	NaN	NaN	NaN	NaN		1.22248	2.97323	2.83822	2.41355	3.06987	3.04369	4.22366	4.30519	4.05895	3.66747
Eva_GFTU01004812.1.g5252	XP_054288599.1 uncharacterized protein DDB_G0286299-like [Macrosteles quadrilineatus]	NaN	NaN	NaN	NaN		1.24036	1.99361	-1.95982	-0.840733	-0.963578	-1.39505	-0.00537491	0.30113	0.189949	-0.683451
Eva_occam_tig00020067_pilon.g26277;Eva_tig00028313_pilon.g136690	XP_054268203.1 soma ferritin-like [Macrosteles quadrilineatus]	Stores iron in a soluble, non-toxic, readily available form. Important for iron homeostasis. Iron is taken up in the ferrous form and deposited as ferric hydroxides after oxidation	GO:0003674,GO:0005488,GO:0005506,GO:0005575,GO:0005622,GO:0005623,GO:0005737,GO:0006873,GO:0006875,GO:0006879,GO:0006880,GO:0006950,GO:0007154,GO:0008150,GO:0009267,GO:0009605,GO:0009987,GO:0009991,GO:0010106,GO:0019725,GO:0030003,GO:0031667,GO:0031668,GO:0031669,GO:0033554,GO:0042592,GO:0042594,GO:0043167,GO:0043169,GO:0044424,GO:0044464,GO:0046872,GO:0046914,GO:0046916,GO:0048878,GO:0050801,GO:…	ko00000,ko00001,ko01000,ko04147	Exosome		1.26465	4.45031	1.427	1.37902	1.30869	1.63967	2.63128	2.8901	2.48147	2.81009
Eva_tig00012844_pilon.g71575	*	NaN	NaN	NaN	NaN	signal peptide	1.26965	1.11202	4.51287	4.44202	4.37463	4.12011	7.20978	5.52691	4.35103	5.44052
XP_054273862.1	XP_054273862.1 calreticulin-like [Macrosteles quadrilineatus]	unfolded protein binding. It is involved in the biological process described with protein folding	GO:0000003,GO:0000122,GO:0001669,GO:0001846,GO:0001848,GO:0001849,GO:0002376,GO:0002396,GO:0002397,GO:0002474,GO:0002478,GO:0002479,GO:0002501,GO:0002502,GO:0002682,GO:0002684,GO:0002685,GO:0002687,GO:0002688,GO:0002690,GO:0003008,GO:0003674,GO:0003676,GO:0003677,GO:0003723,GO:0003729,GO:0005102,GO:0005178,GO:0005488,GO:0005506,GO:0005509,GO:0005515,GO:0005575,GO:0005576,GO:0005615,GO:0005622,GO:…	ko00000,ko00001,ko03110,ko04091	Lectins		1.28429	1.84067	-0.388766	1.19927	0.905849	1.07839	1.84732	2.17289	2.0831	1.82858
Eva_tig00008269_pilon.g49014	XP_054282916.1 uncharacterized protein LOC129000066 [Macrosteles quadrilineatus]	DNA helicase activity	NaN	NaN	NaN		1.452	1.58083	0.91763	1.00466	0.302629	0.01684	2.70174	2.62875	0.834848	1.88443
Eva_Contig2651.g440;Eva_tig00014370_pilon.g79507	XP_054271671.1 uncharacterized protein LOC128992226 [Macrosteles quadrilineatus]	Cathepsin propeptide inhibitor domain (I29)	GO:0000323,GO:0002376,GO:0002478,GO:0002495,GO:0002504,GO:0003674,GO:0003824,GO:0004175,GO:0004197,GO:0005575,GO:0005576,GO:0005615,GO:0005622,GO:0005623,GO:0005737,GO:0005764,GO:0005773,GO:0005775,GO:0006508,GO:0006807,GO:0008150,GO:0008152,GO:0008233,GO:0008234,GO:0009056,GO:0009057,GO:0009987,GO:0016787,GO:0019538,GO:0019882,GO:0019884,GO:0019886,GO:0030163,GO:0031974,GO:0043170,GO:0043202,GO:…	ko00000,ko00001,ko01000,ko01002	Peptidases and inhibitors		1.48887	2.39193	NaN	-0.515631	-1.34248	-1.21292	0.543779	0.899929	0.0795078	0.337559
Eva_tig00138783_pilon.g265970	AOY34570.1 vitellogenin [Nephotettix virescens]	DUF1943	GO:0005575,GO:0005576	NaN	NaN		1.53811	1.37585	3.05861	3.09778	2.61232	2.97353	2.7336	5.19306	4.79694	5.17109
Eva_GFTU01015139.1.g14664	XP_054280084.1 vitellogenin-1-like isoform X2 [Macrosteles quadrilineatus]	nutrient reservoir activity	GO:0005575,GO:0005576	NaN	NaN		1.56151	1.56234	0.179189	0.362041	0.152503	0.32757	0.264116	2.52203	1.93825	2.54293
Eva_tig00029841_pilon.g141109	XP_054285300.1 uncharacterized protein LOC129001869 [Macrosteles quadrilineatus]	NaN	NaN	NaN	NaN		1.63442	1.24075	1.82125	2.11651	2.5396	1.78032	5.54822	3.0929	2.40619	3.74805
Eva_tig00022073_pilon.g113868	XP_054269378.1 vitellogenin-1-like [Macrosteles quadrilineatus]	DUF1943	GO:0005575,GO:0005576	NaN	NaN		1.63547	1.74428	3.8202	4.22515	3.82965	4.20978	4.27676	6.48627	5.62556	6.23809
Eva_occam_tig00021416_pilon.g27646	XP_054288182.1 fatty acid synthase-like isoform X1 [Macrosteles quadrilineatus]	Polyketide synthase dehydratase	GO:0000166,GO:0001885,GO:0002064,GO:0002376,GO:0002520,GO:0002521,GO:0002573,GO:0003158,GO:0003674,GO:0003676,GO:0003677,GO:0003697,GO:0003824,GO:0004312,GO:0005488,GO:0005515,GO:0005575,GO:0005622,GO:0005623,GO:0005737,GO:0005794,GO:0005829,GO:0005886,GO:0005975,GO:0005976,GO:0005977,GO:0006073,GO:0006082,GO:0006084,GO:0006089,GO:0006091,GO:0006112,GO:0006139,GO:0006163,GO:0006164,GO:0006629,GO:…	ko00000,ko00001,ko00002,ko01000,ko01004,ko04147	Exosome		1.66509	2.67112	-2.66086	-1.39843	-2.72781	-2.43199	-0.523672	-0.643202	-0.914173	-0.477682
Eva_tig00022840_pilon.g117114	XP_054271797.1 venom carboxylesterase-6-like [Macrosteles quadrilineatus]	Belongs to the type-B carboxylesterase lipase family	GO:0003674,GO:0003824,GO:0004771,GO:0004806,GO:0005575,GO:0005576,GO:0005615,GO:0005622,GO:0005623,GO:0005737,GO:0005783,GO:0005788,GO:0005811,GO:0005829,GO:0006066,GO:0006082,GO:0006139,GO:0006163,GO:0006464,GO:0006486,GO:0006629,GO:0006631,GO:0006637,GO:0006638,GO:0006639,GO:0006690,GO:0006692,GO:0006693,GO:0006694,GO:0006695,GO:0006725,GO:0006732,GO:0006753,GO:0006790,GO:0006793,GO:0006796,GO:…	ko00000,ko00001,ko00537,ko01000	Enzymes		1.68131	2.78531	-1.73232	-0.814135	-1.85513	-1.29346	-0.078989	0.446592	-0.0729141	0.735518
Eva_GFTU01004854.1.g5283;Eva_occam_tig00060607_pilon.g47361;Eva_occam_tig00213238_pilon.g71793	XP_054283046.1 alpha-crystallin A chain-like [Macrosteles quadrilineatus]	Hsp20/alpha crystallin family	GO:0000302,GO:0000902,GO:0000904,GO:0001558,GO:0001654,GO:0001666,GO:0001932,GO:0001934,GO:0002064,GO:0002088,GO:0002089,GO:0003008,GO:0003674,GO:0005198,GO:0005212,GO:0005488,GO:0005515,GO:0005575,GO:0005576,GO:0005615,GO:0005622,GO:0005623,GO:0005634,GO:0005654,GO:0005737,GO:0005829,GO:0006417,GO:0006446,GO:0006457,GO:0006464,GO:0006468,GO:0006793,GO:0006796,GO:0006807,GO:0006915,GO:0006950,GO:…	ko00000,ko00001,ko03110,ko04147	Exosome		1.69829	1.63507	-0.640296	-0.0486279	-0.332189	0.371983	0.0179939	2.11571	1.74106	2.26926
Eva_occam_tig00004860_pilon.g7785;Eva_tig00014527_pilon.g80089	XP_054269933.1 vitellogenin-1-like [Macrosteles quadrilineatus]	DUF1943	GO:0005575,GO:0005576	NaN	NaN		1.73132	1.88734	2.9524	3.20641	2.6579	3.1397	3.29421	5.32401	5.00305	5.26044
XP_054265612.1;XP_054269378.1	XP_054265612.1 vitellogenin-1-like [Macrosteles quadrilineatus]	DUF1943	GO:0005575,GO:0005576	NaN	NaN		1.77861	1.73486	3.97896	4.60946	4.16008	4.44248	4.50234	6.73666	6.28921	6.77724
Eva_tig00015521_pilon.g85330	XP_054288488.1 arylphorin subunit alpha-like [Macrosteles quadrilineatus]	Larval serum protein	GO:0000902,GO:0000904,GO:0005575,GO:0005576,GO:0005615,GO:0005616,GO:0006928,GO:0006935,GO:0007275,GO:0007399,GO:0007409,GO:0007411,GO:0008037,GO:0008038,GO:0008039,GO:0008045,GO:0008150,GO:0009605,GO:0009653,GO:0009987,GO:0016043,GO:0016201,GO:0022008,GO:0030030,GO:0030154,GO:0030182,GO:0031175,GO:0032501,GO:0032502,GO:0032989,GO:0032990,GO:0032991,GO:0040011,GO:0042221,GO:0042330,GO:0044421,GO:…	NaN	NaN		1.81814	1.92162	1.88613	0.577913	2.12994	0.871937	3.02099	2.69051	4.19525	2.83173
XP_054270203.1	NP_001040234.1 calmodulin [Bombyx mori]	calmodulin	GO:0000003,GO:0000226,GO:0000902,GO:0000904,GO:0000922,GO:0001654,GO:0001745,GO:0001751,GO:0001754,GO:0002165,GO:0003008,GO:0003674,GO:0005488,GO:0005509,GO:0005515,GO:0005575,GO:0005622,GO:0005623,GO:0005634,GO:0005635,GO:0005737,GO:0005813,GO:0005814,GO:0005815,GO:0005819,GO:0005856,GO:0006464,GO:0006468,GO:0006793,GO:0006796,GO:0006807,GO:0006810,GO:0006897,GO:0006909,GO:0006928,GO:0006935,GO:…	ko00000,ko00001,ko01009,ko03036,ko04131,ko04147	Exosome		1.91608	2.84566	0.874778	1.46643	1.99789	1.04539	3.54559	3.6497	3.25496	2.59857
Eva_GFTU01012880.1.g13073	XP_054264969.1 protein disulfide-isomerase A6-like [Macrosteles quadrilineatus]	Thioredoxin	GO:0001775,GO:0003674,GO:0003756,GO:0003824,GO:0005488,GO:0005509,GO:0005575,GO:0005576,GO:0005615,GO:0005622,GO:0005623,GO:0005737,GO:0005783,GO:0005788,GO:0005789,GO:0005790,GO:0005793,GO:0005829,GO:0005886,GO:0006457,GO:0006464,GO:0006807,GO:0006810,GO:0006897,GO:0006909,GO:0006950,GO:0006986,GO:0007154,GO:0007155,GO:0007165,GO:0007596,GO:0007599,GO:0008150,GO:0008152,GO:0009611,GO:0009987,GO:…	ko00000,ko00001,ko01000,ko03110,ko04131	Membrane trafficking		1.98676	1.56615	-2.62629	-2.41915	-3.05532	NaN	0.373358	-1.01292	-2.04305	-0.171343
Eva_occam_tig00004860_pilon.g7784	XP_054267470.1 vitellogenin-like [Macrosteles quadrilineatus]	DUF1943	GO:0005575,GO:0005576	NaN	NaN		2.02619	2.06579	4.74859	5.23133	4.74464	5.19548	5.54075	7.7756	7.08322	7.62524
Eva_occam_tig00025901_pilon.g32064;Eva_tig00055827_pilon.g188204	XP_054271297.1 alpha-crystallin A chain-like [Macrosteles quadrilineatus]	Hsp20/alpha crystallin family	GO:0000302,GO:0000902,GO:0000904,GO:0001558,GO:0001654,GO:0001666,GO:0001932,GO:0001934,GO:0002064,GO:0002088,GO:0002089,GO:0003008,GO:0003674,GO:0005198,GO:0005212,GO:0005488,GO:0005515,GO:0005575,GO:0005576,GO:0005615,GO:0005622,GO:0005623,GO:0005634,GO:0005654,GO:0005737,GO:0005829,GO:0006417,GO:0006446,GO:0006457,GO:0006464,GO:0006468,GO:0006793,GO:0006796,GO:0006807,GO:0006915,GO:0006950,GO:…	ko00000,ko00001,ko03110,ko04147	Exosome		2.04998	2.20573	0.250682	1.39949	1.27263	1.25026	1.86868	3.37538	3.34162	3.78729
Eva_GFTU01012859.1.g13059	XP_054277713.1 peptidylglycine alpha-hydroxylating monooxygenase-like isoform X3 [Macrosteles quadrilineatus]	It is involved in the biological process described with peptide metabolic process	GO:0002009,GO:0002165,GO:0003008,GO:0007275,GO:0007444,GO:0007472,GO:0007476,GO:0007552,GO:0007560,GO:0007610,GO:0007611,GO:0007613,GO:0008150,GO:0009605,GO:0009607,GO:0009620,GO:0009653,GO:0009791,GO:0009886,GO:0009887,GO:0009888,GO:0032501,GO:0032502,GO:0035107,GO:0035114,GO:0035120,GO:0035220,GO:0035239,GO:0035295,GO:0043207,GO:0044719,GO:0048513,GO:0048563,GO:0048569,GO:0048707,GO:0048729,GO:…	ko00000,ko01000	Enzymes		2.07559	1.3317	-2.2249	-3.5031	-2.97793	NaN	0.014679	-2.05469	NaN	-0.439161
XP_054288488.1	XP_054288488.1 arylphorin subunit alpha-like [Macrosteles quadrilineatus]	Larval serum protein	GO:0000902,GO:0000904,GO:0005575,GO:0005576,GO:0005615,GO:0005616,GO:0006928,GO:0006935,GO:0007275,GO:0007399,GO:0007409,GO:0007411,GO:0008037,GO:0008038,GO:0008039,GO:0008045,GO:0008150,GO:0009605,GO:0009653,GO:0009987,GO:0016043,GO:0016201,GO:0022008,GO:0030030,GO:0030154,GO:0030182,GO:0031175,GO:0032501,GO:0032502,GO:0032989,GO:0032990,GO:0032991,GO:0040011,GO:0042221,GO:0042330,GO:0044421,GO:…	NaN	NaN		2.1677	2.0366	2.51556	0.712866	2.53779	1.15067	3.47051	3.57953	4.88102	3.65664
Eva_occam_tig00217424_pilon.g81362;Eva_tig00032157_pilon.g147355	XP_054288488.1 arylphorin subunit alpha-like [Macrosteles quadrilineatus]	Larval serum protein	GO:0000902,GO:0000904,GO:0005575,GO:0005576,GO:0005615,GO:0005616,GO:0006928,GO:0006935,GO:0007275,GO:0007399,GO:0007409,GO:0007411,GO:0008037,GO:0008038,GO:0008039,GO:0008045,GO:0008150,GO:0009605,GO:0009653,GO:0009987,GO:0016043,GO:0016201,GO:0022008,GO:0030030,GO:0030154,GO:0030182,GO:0031175,GO:0032501,GO:0032502,GO:0032989,GO:0032990,GO:0032991,GO:0040011,GO:0042221,GO:0042330,GO:0044421,GO:…	NaN	NaN		2.29175	2.00682	0.794232	-1.2254	0.811486	-0.323935	1.5098	2.08588	3.29312	2.33459
Eva_occam_tig00047955_pilon.g44168	XP_054267470.1 vitellogenin-like [Macrosteles quadrilineatus]	DUF1943	GO:0005575,GO:0005576	NaN	NaN		2.31404	1.56103	-1.79692	NaN	-3.79857	-3.13224	NaN	-0.470554	-1.24537	-0.0696964
Eva_occam_tig00217424_pilon.g81361	XP_054288488.1 arylphorin subunit alpha-like [Macrosteles quadrilineatus]	Larval serum protein	GO:0000902,GO:0000904,GO:0005575,GO:0005576,GO:0005615,GO:0005616,GO:0006928,GO:0006935,GO:0007275,GO:0007399,GO:0007409,GO:0007411,GO:0008037,GO:0008038,GO:0008039,GO:0008045,GO:0008150,GO:0009605,GO:0009653,GO:0009987,GO:0016043,GO:0016201,GO:0022008,GO:0030030,GO:0030154,GO:0030182,GO:0031175,GO:0032501,GO:0032502,GO:0032989,GO:0032990,GO:0032991,GO:0040011,GO:0042221,GO:0042330,GO:0044421,GO:…	NaN	NaN		2.33617	2.17282	3.97422	2.08209	3.92829	2.76359	4.97269	5.06347	6.47354	5.58316
Eva_tig00006013_pilon.g36571	*	NaN	NaN	NaN	NaN	signal peptide	2.35231	2.41314	-4.0018	-2.96411	-2.47447	-2.33788	-0.916286	0.136105	-0.172791	-1.41605
Eva_occam_tig00217424_pilon.g81360	XP_054288488.1 arylphorin subunit alpha-like [Macrosteles quadrilineatus]	Larval serum protein	GO:0000902,GO:0000904,GO:0005575,GO:0005576,GO:0005615,GO:0005616,GO:0006928,GO:0006935,GO:0007275,GO:0007399,GO:0007409,GO:0007411,GO:0008037,GO:0008038,GO:0008039,GO:0008045,GO:0008150,GO:0009605,GO:0009653,GO:0009987,GO:0016043,GO:0016201,GO:0022008,GO:0030030,GO:0030154,GO:0030182,GO:0031175,GO:0032501,GO:0032502,GO:0032989,GO:0032990,GO:0032991,GO:0040011,GO:0042221,GO:0042330,GO:0044421,GO:…	NaN	NaN		2.35851	1.55294	-0.0834112	-2.51855	0.169503	-2.03776	0.661409	0.778297	2.60152	0.922585
Eva_occam_tig00017756_pilon.g23851;Eva_occam_tig00218624_pilon.g83519	XP_054266541.1 hexamerin-like [Macrosteles quadrilineatus]	Larval serum protein	GO:0000902,GO:0000904,GO:0005575,GO:0005576,GO:0005615,GO:0005616,GO:0006928,GO:0006935,GO:0007275,GO:0007399,GO:0007409,GO:0007411,GO:0008037,GO:0008038,GO:0008039,GO:0008045,GO:0008150,GO:0009605,GO:0009653,GO:0009987,GO:0016043,GO:0016201,GO:0022008,GO:0030030,GO:0030154,GO:0030182,GO:0031175,GO:0032501,GO:0032502,GO:0032989,GO:0032990,GO:0032991,GO:0040011,GO:0042221,GO:0042330,GO:0044421,GO:…	NaN	NaN		2.41743	2.44188	1.8757	0.0993729	1.74708	0.887051	2.95287	3.19959	4.39846	3.72799
Eva_Contig2459.g407	XP_054267470.1 vitellogenin-like [Macrosteles quadrilineatus]	DUF1943	GO:0005575,GO:0005576	NaN	NaN		2.42111	2.50466	0.618587	0.936945	1.18625	2.07363	2.46594	4.06741	3.71962	4.24686
Eva_occam_tig00218624_pilon.g83520	XP_054266541.1 hexamerin-like [Macrosteles quadrilineatus]	Larval serum protein	GO:0000902,GO:0000904,GO:0005575,GO:0005576,GO:0005615,GO:0005616,GO:0006928,GO:0006935,GO:0007275,GO:0007399,GO:0007409,GO:0007411,GO:0008037,GO:0008038,GO:0008039,GO:0008045,GO:0008150,GO:0009605,GO:0009653,GO:0009987,GO:0016043,GO:0016201,GO:0022008,GO:0030030,GO:0030154,GO:0030182,GO:0031175,GO:0032501,GO:0032502,GO:0032989,GO:0032990,GO:0032991,GO:0040011,GO:0042221,GO:0042330,GO:0044421,GO:…	NaN	NaN		2.64464	2.41859	0.174731	-0.437069	0.163165	-1.09217	1.31869	2.0258	3.67863	2.3641
XP_054268249.1;XP_054268250.1;XP_054269439.1;XP_054269440.1	XP_054268249.1 5'-nucleotidase domain-containing protein 3-like isoform X1 [Macrosteles quadrilineatus]	5' nucleotidase family	GO:0003674,GO:0003676,GO:0003677,GO:0003697,GO:0003824,GO:0005488,GO:0005575,GO:0005622,GO:0005623,GO:0005634,GO:0005737,GO:0005829,GO:0006793,GO:0006796,GO:0006950,GO:0006974,GO:0008150,GO:0008152,GO:0008252,GO:0008253,GO:0009987,GO:0016311,GO:0016787,GO:0016788,GO:0016791,GO:0032991,GO:0033554,GO:0042578,GO:0043226,GO:0043227,GO:0043229,GO:0043231,GO:0043235,GO:0044237,GO:0044424,GO:0044444,GO:…	NaN	NaN	Condition-specific	NaN	NaN	NaN	NaN	NaN	NaN	-1.71852	NaN	-2.18039	-1.84426
XP_054266541.1	XP_054266541.1 hexamerin-like [Macrosteles quadrilineatus]	Larval serum protein	GO:0000902,GO:0000904,GO:0005575,GO:0005576,GO:0005615,GO:0005616,GO:0006928,GO:0006935,GO:0007275,GO:0007399,GO:0007409,GO:0007411,GO:0008037,GO:0008038,GO:0008039,GO:0008045,GO:0008150,GO:0009605,GO:0009653,GO:0009987,GO:0016043,GO:0016201,GO:0022008,GO:0030030,GO:0030154,GO:0030182,GO:0031175,GO:0032501,GO:0032502,GO:0032989,GO:0032990,GO:0032991,GO:0040011,GO:0042221,GO:0042330,GO:0044421,GO:…	NaN	NaN	Condition-specific	NaN	NaN	NaN	NaN	NaN	NaN	NaN	-0.979147	0.644243	-1.54014
XP_054257249.1;XP_054257250.1;XP_054280827.1;XP_054280828.1	XP_054257249.1 natterin-3-like isoform X1 [Macrosteles quadrilineatus]	Protein of unknown function (DUF3421)	NaN	NaN	NaN		NaN	NaN	NaN	NaN	NaN	NaN	-0.559938	NaN	-0.105112	-0.159197
FD_USQ93461.1	USQ93461.1 VmpA [Candidatus Phytoplasma vitis]	NaN	NaN	NaN	NaN	Condition-specific	NaN	NaN	NaN	NaN	NaN	NaN	-0.199221	-2.52116	-2.20794	-0.599672
FD_USQ93352.1	QEQ43378 Imp [Candidatus Phytoplasma vitis]	NaN	NaN	NaN	NaN	Condition-specific	NaN	NaN	NaN	NaN	NaN	NaN	0.301367	NaN	-2.08394	-0.768381
Eva_TRINITY_DN23071_c0_g1_i1.g3426;Eva_tig00005032_pilon.g31233	XP_054267543.1 uncharacterized protein LOC128989623 [Macrosteles quadrilineatus]	NaN	NaN	NaN	NaN	Condition-specific	NaN	NaN	NaN	NaN	NaN	NaN	-0.486872	-3.3972	NaN	-1.64551
Eva_GFTU01014752.1.g14377;Eva_GFTU01014753.1.g14378;Eva_occam_tig00218624_pilon.g83518	XP_054268770.1 translocating chain-associated membrane protein 1 isoform X1 [Macrosteles quadrilineatus]	Translocating chain-associated membrane protein	GO:0003674,GO:0005575,GO:0005622,GO:0005623,GO:0005737,GO:0005783,GO:0005789,GO:0005791,GO:0005886,GO:0006605,GO:0006612,GO:0006613,GO:0006614,GO:0006616,GO:0006810,GO:0006886,GO:0006897,GO:0006909,GO:0007154,GO:0007165,GO:0008104,GO:0008150,GO:0009987,GO:0012505,GO:0015031,GO:0015833,GO:0016020,GO:0016021,GO:0016192,GO:0023052,GO:0030425,GO:0031224,GO:0031984,GO:0033036,GO:0033365,GO:0034613,GO:…	ko00000,ko00001	NaN	Condition-specific	NaN	NaN	NaN	NaN	NaN	NaN	-0.451384	-0.670519	-0.322763	-0.406673
Eva_GFTU01005096.1.g5517	XP_054278523.1 probable very-long-chain enoyl-CoA reductase art-1 [Macrosteles quadrilineatus]	Oxidoreductase activity, acting on the CH-CH group of donors. It is involved in the biological process described with lipid metabolic process	GO:0000038,GO:0003674,GO:0003824,GO:0003995,GO:0004466,GO:0005575,GO:0005622,GO:0005623,GO:0005737,GO:0005783,GO:0005789,GO:0006082,GO:0006139,GO:0006163,GO:0006164,GO:0006629,GO:0006631,GO:0006633,GO:0006637,GO:0006725,GO:0006732,GO:0006753,GO:0006790,GO:0006793,GO:0006796,GO:0006807,GO:0008150,GO:0008152,GO:0008610,GO:0009058,GO:0009108,GO:0009117,GO:0009150,GO:0009152,GO:0009165,GO:0009259,GO:…	ko00000,ko00001,ko00002,ko01000,ko01004	Lipid biosynthesis proteins	Condition-specific	NaN	NaN	NaN	NaN	NaN	NaN	-0.884918	NaN	-1.72639	-1.08352
Eva_GFTU01004829.1.g5266	XP_054279477.1 fatty acid synthase-like isoform X1 [Macrosteles quadrilineatus]	Acyl transferase domain	NaN	ko00000,ko00001,ko00002,ko01000,ko01004,ko04147	Exosome	Condition-specific	NaN	NaN	NaN	NaN	NaN	NaN	-1.04386	NaN	-2.20983	-1.61482

## Sheet: FD_downregulated_DIA
Protein_group	best_hit_blastp	domain_description	gene_ontology	BRITE_codes	BRITE_functional_hierarchies	Notes	fold_change	-Log(P-value)	H1	H2	H3	H4	FD1	FD2	FD3	FD4
sorlinia_01246	WP_394819269 F0F1 ATP synthase subunit alpha [Sorlinia euscelidii].	Produces ATP from ADP in the presence of a proton gradient across the membrane. The alpha chain is a regulatory subunit	NaN	ko00000,ko00001,ko00002,ko00194,ko01000	Enzymes		-4.12237	3.62588	5.10513	3.50764	3.99714	3.58684	-0.292521	-1.05693	0.508636	0.548082
Eva_GFTU01004236.1.g4706;Eva_occam_tig00008575_pilon.g12822;Eva_tig00025627_pilon.g127523	XP_054272472.1 protein obstructor-E-like isoform X1 [Macrosteles quadrilineatus]	Chitin-binding domain type 2	GO:0003674,GO:0005488,GO:0005575,GO:0005576,GO:0005615,GO:0007275,GO:0007424,GO:0008061,GO:0008144,GO:0008150,GO:0008362,GO:0032501,GO:0032502,GO:0035150,GO:0035151,GO:0035152,GO:0040003,GO:0040008,GO:0040014,GO:0042335,GO:0044421,GO:0048638,GO:0048731,GO:0048856,GO:0050789,GO:0050793,GO:0051239,GO:0060541,GO:0065007,GO:0065008,GO:0090066,GO:0097367	NaN	NaN		-2.98155	1.92633	3.20972	2.72398	3.47272	2.86979	-1.28954	-0.690386	2.43514	-0.105198
Eva_GFTU01009195.1.g9522	XP_054280510.1 myosin light chain alkali-like [Macrosteles quadrilineatus]	light chain 1	GO:0000146,GO:0003008,GO:0003012,GO:0003674,GO:0003774,GO:0003824,GO:0005575,GO:0005622,GO:0005623,GO:0005737,GO:0005856,GO:0005859,GO:0006936,GO:0007498,GO:0008150,GO:0009888,GO:0015629,GO:0016459,GO:0016460,GO:0016462,GO:0016787,GO:0016817,GO:0016818,GO:0017111,GO:0032501,GO:0032502,GO:0032991,GO:0043226,GO:0043228,GO:0043229,GO:0043232,GO:0043292,GO:0044422,GO:0044424,GO:0044430,GO:0044444,GO:…	ko00000,ko00001,ko04812	Cytoskeleton proteins		-2.43611	2.9731	2.76659	2.29556	1.91127	3.00833	1.03538	-0.443029	-0.274261	-0.0807533
Eva_occam_tig00208565_pilon.g53392	XP_054280384.1 uncharacterized protein LOC128998319 [Macrosteles quadrilineatus]	Single domain von Willebrand factor type C	GO:0005575,GO:0005576,GO:0005615,GO:0044421	NaN	NaN		-2.3835	2.83268	0.129424	-0.228565	0.502488	0.09375	-2.0828	NaN	-1.67396	-3.02091
Eva_GFTU01001046.1.g1341	XP_054274066.1 paramyosin, long form [Macrosteles quadrilineatus]	Myosin tail	GO:0003674,GO:0005488,GO:0005515,GO:0005575,GO:0005622,GO:0005623,GO:0005737,GO:0005856,GO:0006996,GO:0007010,GO:0007498,GO:0008092,GO:0008150,GO:0009653,GO:0009888,GO:0009987,GO:0010638,GO:0010720,GO:0010927,GO:0014866,GO:0015629,GO:0016043,GO:0016459,GO:0017124,GO:0019899,GO:0019900,GO:0019901,GO:0019904,GO:0022603,GO:0022607,GO:0030016,GO:0030017,GO:0030029,GO:0030036,GO:0030154,GO:0030239,GO:…	ko00000,ko00001,ko04812	Cytoskeleton proteins		-2.34647	1.58715	2.13887	2.0148	1.57615	3.12316	1.88261	-1.53844	-0.184563	-0.692513
Eva_Contig2142.g344;Eva_occam_tig00020256_pilon.g26508;Eva_occam_tig00026166_pilon.g32412;Eva_occam_tig00216166_pilon.g78807	XP_054282289.1 putative defense protein 1 [Macrosteles quadrilineatus]	Reeler domain	NaN	NaN	NaN		-2.33172	3.23786	1.53052	0.798861	1.4348	1.26237	-1.24089	NaN	-0.53281	-1.45154
Eva_occam_tig00213416_pilon.g72326	ENN71157.1 hypothetical protein YQE_12088, partial [Dendroctonus ponderosae]	Belongs to the TRAFAC class myosin-kinesin ATPase superfamily. Myosin family	GO:0000003,GO:0000146,GO:0001667,GO:0002064,GO:0002065,GO:0002066,GO:0003006,GO:0003008,GO:0003012,GO:0003674,GO:0003774,GO:0003779,GO:0003824,GO:0005198,GO:0005488,GO:0005515,GO:0005575,GO:0005622,GO:0005623,GO:0005694,GO:0005700,GO:0005703,GO:0005737,GO:0005856,GO:0005859,GO:0005863,GO:0006928,GO:0006936,GO:0006996,GO:0007010,GO:0007015,GO:0007154,GO:0007165,GO:0007275,GO:0007276,GO:0007281,GO:…	ko00000,ko00001,ko04147,ko04812	Cytoskeleton proteins		-2.14276	1.43007	3.31888	3.33739	3.00698	4.70474	3.42781	0.116531	1.37489	0.87771
XP_054257739.1;XP_054257742.1	XP_054257739.1 myosin heavy chain, muscle isoform X14 [Macrosteles quadrilineatus]	Belongs to the TRAFAC class myosin-kinesin ATPase superfamily. Myosin family	GO:0000003,GO:0000146,GO:0001667,GO:0002064,GO:0002065,GO:0002066,GO:0003006,GO:0003008,GO:0003012,GO:0003674,GO:0003774,GO:0003779,GO:0003824,GO:0005198,GO:0005488,GO:0005515,GO:0005575,GO:0005622,GO:0005623,GO:0005694,GO:0005700,GO:0005703,GO:0005737,GO:0005856,GO:0005859,GO:0005863,GO:0006928,GO:0006936,GO:0006996,GO:0007010,GO:0007015,GO:0007154,GO:0007165,GO:0007275,GO:0007276,GO:0007281,GO:…	ko00000,ko00001,ko04147,ko04812	Cytoskeleton proteins		-2.13286	1.72111	3.9835	3.73028	3.44397	4.78274	3.51225	0.670435	1.86598	1.36036
Eva_occam_tig00008703_pilon.g13074;Eva_tig00141753_pilon.g278368	XP_054270369.1 cathepsin L [Macrosteles quadrilineatus]	Cysteine-type peptidase activity. It is involved in the biological process described with proteolysis	GO:0000323,GO:0003674,GO:0003824,GO:0004175,GO:0004197,GO:0005488,GO:0005515,GO:0005575,GO:0005576,GO:0005615,GO:0005622,GO:0005623,GO:0005737,GO:0005764,GO:0005773,GO:0006508,GO:0006807,GO:0008150,GO:0008152,GO:0008233,GO:0008234,GO:0009056,GO:0009057,GO:0009987,GO:0016787,GO:0019538,GO:0030163,GO:0031974,GO:0031982,GO:0031983,GO:0042718,GO:0043170,GO:0043226,GO:0043227,GO:0043229,GO:0043231,GO:…	ko00000,ko00001,ko00537,ko01000,ko01002,ko03110	Chaperones and folding catalysts		-2.09066	2.10255	1.78971	1.87824	1.49203	2.50648	-1.15821	NaN	0.477335	0.158741
Eva_GFTU01009080.1.g9395;Eva_GFTU01009085.1.g9417;Eva_GFTU01009086.1.g9418;Eva_GFTU01009088.1.g9420	XP_054277505.1 obscurin-like isoform X7 [Macrosteles quadrilineatus]	Rho guanyl-nucleotide exchange factor activity. It is involved in the biological process described with protein phosphorylation	GO:0003674,GO:0005488,GO:0005515,GO:0005523,GO:0005575,GO:0005622,GO:0005623,GO:0005737,GO:0006996,GO:0007010,GO:0007525,GO:0007527,GO:0008092,GO:0008104,GO:0008150,GO:0009653,GO:0009987,GO:0010927,GO:0016043,GO:0019899,GO:0019900,GO:0019901,GO:0022607,GO:0030016,GO:0030017,GO:0030029,GO:0030036,GO:0030154,GO:0030239,GO:0031032,GO:0031430,GO:0031672,GO:0032502,GO:0032989,GO:0033036,GO:0033365,GO:…	ko00000,ko01000,ko01001	Protein kinases		-2.05589	2.47933	1.00811	1.11539	0.779857	1.05357	-0.161882	-2.22892	-0.822933	-1.05291
Eva_tig00024530_pilon.g123663	KAG8276901.1 Belongs to the TRAFAC class myosin-kinesin ATPase super [Homalodisca vitripennis]	Belongs to the TRAFAC class myosin-kinesin ATPase superfamily. Myosin family	GO:0000003,GO:0001667,GO:0002064,GO:0002065,GO:0002066,GO:0003006,GO:0003008,GO:0003012,GO:0003674,GO:0003824,GO:0005198,GO:0005488,GO:0005515,GO:0005575,GO:0005622,GO:0005623,GO:0005694,GO:0005700,GO:0005703,GO:0005737,GO:0005856,GO:0006928,GO:0006936,GO:0006996,GO:0007010,GO:0007015,GO:0007275,GO:0007276,GO:0007281,GO:0007292,GO:0007297,GO:0007298,GO:0007517,GO:0007525,GO:0007527,GO:0008150,GO:…	ko00000,ko00001,ko04147,ko04812	Cytoskeleton proteins		-2.02494	1.40161	2.35159	2.07951	1.89832	3.35041	1.79792	NaN	0.135756	-0.748617
XP_054277279.1;XP_054277302.1;XP_054277432.1;XP_054277434.1;XP_054277435.1;XP_054277799.1;XP_054278173.1;XP_054278873.1;XP_054279323.1;XP_054279324.1;XP_054279325.1;XP_054279326.1	XP_012265188.1 histone H2A [Athalia rosae]	Histone H2A	GO:0000228,GO:0000785,GO:0000786,GO:0000788,GO:0000790,GO:0002164,GO:0003674,GO:0003676,GO:0003677,GO:0005488,GO:0005575,GO:0005622,GO:0005623,GO:0005634,GO:0005694,GO:0005700,GO:0005704,GO:0006325,GO:0006996,GO:0007275,GO:0007525,GO:0007526,GO:0008150,GO:0009791,GO:0009987,GO:0016043,GO:0031974,GO:0031981,GO:0032501,GO:0032502,GO:0032991,GO:0032993,GO:0043226,GO:0043227,GO:0043228,GO:0043229,GO:…	ko00000,ko00001,ko03036,ko04147	Exosome		-2.00179	3.4635	5.13958	4.74942	4.46137	4.75843	2.83088	2.13838	3.28864	2.84377
XP_054280954.1;XP_054280956.1;XP_054280957.1;XP_054280958.1;XP_054280959.1;XP_054280960.1;XP_054280961.1;XP_054280962.1;XP_054280964.1;XP_054280965.1;XP_054280966.1;XP_054280967.1;XP_054280968.1;XP_054280969.1;XP_054280970.1;XP_054280971.1;XP_054280972.1;XP_054280973.1;XP_054280974.1;XP_054280975.1;XP_054280976.1;XP_054280985.1;XP_054280987.1;XP_054280988.1;XP_054280989.1;XP_054280990.1;XP_054280…	XP_054280954.1 twitchin isoform X1 [Macrosteles quadrilineatus]	It is involved in the biological process described with protein phosphorylation	GO:0003008,GO:0003012,GO:0003674,GO:0003779,GO:0003824,GO:0004672,GO:0004674,GO:0005198,GO:0005488,GO:0005515,GO:0005575,GO:0005622,GO:0005623,GO:0005737,GO:0005856,GO:0005859,GO:0006464,GO:0006468,GO:0006793,GO:0006796,GO:0006807,GO:0006936,GO:0006937,GO:0006941,GO:0006942,GO:0006996,GO:0007010,GO:0007015,GO:0007498,GO:0007610,GO:0007626,GO:0008092,GO:0008150,GO:0008152,GO:0008307,GO:0008344,GO:…	ko00000,ko00001,ko01000,ko01001,ko04131,ko04147,ko04812	Cytoskeleton proteins		-2.00153	2.08819	0.323318	0.233707	-0.0469084	0.574532	-0.926531	-3.15048	-1.156	-1.68848
XP_054278174.1;XP_054290029.1	WP_071223928.1 histone H4 [Gluconobacter cerinus]	Histone H4	GO:0000003,GO:0000228,GO:0000280,GO:0000785,GO:0000786,GO:0003674,GO:0003676,GO:0003677,GO:0005488,GO:0005515,GO:0005575,GO:0005622,GO:0005623,GO:0005634,GO:0005694,GO:0006323,GO:0006325,GO:0006333,GO:0006334,GO:0006996,GO:0007049,GO:0007059,GO:0007143,GO:0007276,GO:0007292,GO:0008150,GO:0009987,GO:0016043,GO:0016321,GO:0019953,GO:0022402,GO:0022412,GO:0022414,GO:0022607,GO:0031497,GO:0031974,GO:…	ko00000,ko00001,ko03036	Chromosome and associated proteins		-1.96902	2.61693	3.02445	2.62116	2.66873	2.61036	0.921795	-0.343311	1.37358	1.09656
Eva_TRINITY_DN3147_c0_g1_i1.g1548;Eva_TRINITY_DN43745_c0_g1_i1.g3098	BES88712.1 Hypothetical protein NTJ_01515 [Nesidiocoris tenuis]	It is involved in the biological process described with microtubule-based process	GO:0000003,GO:0000132,GO:0000226,GO:0000278,GO:0002009,GO:0002165,GO:0003006,GO:0003674,GO:0003824,GO:0005488,GO:0005515,GO:0005575,GO:0005622,GO:0005623,GO:0005737,GO:0005814,GO:0005815,GO:0005856,GO:0005868,GO:0005875,GO:0006810,GO:0006914,GO:0006928,GO:0006996,GO:0006997,GO:0007010,GO:0007015,GO:0007017,GO:0007018,GO:0007049,GO:0007163,GO:0007275,GO:0007276,GO:0007281,GO:0007283,GO:0007286,GO:…	ko00000,ko00001,ko04812	Cytoskeleton proteins		-1.94554	2.98153	0.652686	0.0056591	0.146081	0.0791473	-1.31275	NaN	-1.62433	-2.23685
Eva_GFTU01005773.1.g6173	XP_054262106.1 pyruvate carboxylase, mitochondrial isoform X1 [Macrosteles quadrilineatus]	Catalyzes a 2-step reaction, involving the ATP-dependent carboxylation of the covalently attached biotin in the first step and the transfer of the carboxyl group to pyruvate in the second	GO:0000166,GO:0003674,GO:0003824,GO:0004736,GO:0005488,GO:0005515,GO:0005524,GO:0005575,GO:0005622,GO:0005623,GO:0005737,GO:0005739,GO:0005740,GO:0005743,GO:0005759,GO:0005829,GO:0005975,GO:0005996,GO:0006006,GO:0006082,GO:0006090,GO:0006094,GO:0006107,GO:0006732,GO:0006766,GO:0006767,GO:0006768,GO:0006790,GO:0006807,GO:0008144,GO:0008150,GO:0008152,GO:0009058,GO:0009374,GO:0009889,GO:0009891,GO:…	ko00000,ko00001,ko00002,ko01000	Enzymes		-1.9447	4.74902	0.787789	0.573019	0.874944	0.639336	-1.43737	NaN	-1.07439	-1.16601
Eva_occam_tig00021449_pilon.g27709;Eva_tig00013434_pilon.g74790	XP_054288256.1 uncharacterized protein LOC129003935 [Macrosteles quadrilineatus]	PDGF/VEGF domain	NaN	NaN	NaN		-1.89946	1.87303	-0.139937	-0.363586	0.145192	-0.201559	-2.84241	-1.57453	-0.74029	-3.00049
Eva_occam_tig00010196_pilon.g14975	XP_054270369.1 cathepsin L [Macrosteles quadrilineatus]	Belongs to the peptidase C1 family	GO:0000323,GO:0003674,GO:0003824,GO:0004175,GO:0004197,GO:0005488,GO:0005515,GO:0005575,GO:0005576,GO:0005615,GO:0005622,GO:0005623,GO:0005737,GO:0005764,GO:0005773,GO:0006508,GO:0006807,GO:0008150,GO:0008152,GO:0008233,GO:0008234,GO:0009056,GO:0009057,GO:0009987,GO:0016787,GO:0019538,GO:0030163,GO:0031974,GO:0031982,GO:0031983,GO:0042718,GO:0043170,GO:0043226,GO:0043227,GO:0043229,GO:0043231,GO:…	ko00000,ko00001,ko00537,ko01000,ko01002,ko03110	Chaperones and folding catalysts		-1.87664	3.57037	2.54801	2.35574	1.83519	2.88675	0.194231	0.656824	0.647381	0.62068
Eva_GFTU01001628.1.g2110	XP_054281005.1 twitchin isoform X48 [Macrosteles quadrilineatus]	Immunoglobulin C-2 Type	NaN	ko00000,ko00001,ko01000,ko01001,ko04131,ko04147,ko04812	Cytoskeleton proteins		-1.85447	3.20315	0.640634	0.647327	0.101022	0.909719	-0.994049	-1.91736	-0.906763	-1.301
Eva_GFTU01003019.1.g3479	XP_054259218.1 alpha-actinin, sarcomeric isoform X1 [Macrosteles quadrilineatus]	calcium ion binding. It is involved in the biological process described with actin crosslink formation	GO:0003674,GO:0003779,GO:0005488,GO:0005515,GO:0005575,GO:0005622,GO:0005623,GO:0005737,GO:0005856,GO:0005865,GO:0005912,GO:0005924,GO:0005925,GO:0006996,GO:0007010,GO:0007015,GO:0007016,GO:0008092,GO:0008104,GO:0008150,GO:0009653,GO:0009987,GO:0010927,GO:0015629,GO:0016043,GO:0022607,GO:0030016,GO:0030017,GO:0030018,GO:0030029,GO:0030036,GO:0030054,GO:0030055,GO:0030154,GO:0030239,GO:0031032,GO:…	ko00000,ko00001,ko04131,ko04147,ko04812	Cytoskeleton proteins		-1.8303	2.97581	3.0238	2.96426	2.65828	3.22682	1.61396	0.417969	1.58844	0.931589
XP_054277280.1;XP_054277303.1;XP_054277431.1;XP_054277433.1;XP_054277436.1;XP_054278874.1;XP_054278875.1;XP_054279327.1;XP_054279328.1;XP_054279329.1;XP_054279330.1	XP_046676017.1 histone H2B isoform X1 [Homalodisca vitripennis]	Histone H2B.3	GO:0000228,GO:0000785,GO:0000786,GO:0000788,GO:0000790,GO:0003674,GO:0003676,GO:0003677,GO:0005488,GO:0005575,GO:0005622,GO:0005623,GO:0005634,GO:0005694,GO:0006323,GO:0006325,GO:0006333,GO:0006334,GO:0006996,GO:0008150,GO:0009987,GO:0016043,GO:0022607,GO:0031497,GO:0031974,GO:0031981,GO:0032991,GO:0032993,GO:0034622,GO:0034728,GO:0043226,GO:0043227,GO:0043228,GO:0043229,GO:0043231,GO:0043232,GO:…	ko00000,ko00001,ko03036,ko04147	Exosome		-1.76643	3.69351	5.718	5.44753	5.71012	5.6397	3.90919	3.30176	4.3291	3.90956
XP_054275512.1;XP_054275691.1	XP_054275512.1 probable small nuclear ribonucleoprotein Sm D1 [Macrosteles quadrilineatus]	LSM domain	GO:0000243,GO:0000245,GO:0000375,GO:0000377,GO:0000387,GO:0000398,GO:0003674,GO:0003676,GO:0003723,GO:0005488,GO:0005575,GO:0005622,GO:0005623,GO:0005634,GO:0005654,GO:0005681,GO:0005682,GO:0005684,GO:0005685,GO:0005686,GO:0005687,GO:0005689,GO:0005737,GO:0005829,GO:0006139,GO:0006396,GO:0006397,GO:0006725,GO:0006807,GO:0006810,GO:0006913,GO:0008150,GO:0008152,GO:0008380,GO:0009987,GO:0010467,GO:…	ko00000,ko00001,ko00002,ko03032,ko03041	Spliceosome		-1.75197	2.23504	-1.1687	-1.50429	-0.960294	NaN	-2.61003	-3.52806	-2.75111	NaN
Eva_GFTU01001010.1.g1293	XP_054285150.1 uncharacterized protein LOC129001748 isoform X5 [Macrosteles quadrilineatus]	Protein kinase C conserved region 2 (CalB)	NaN	NaN	NaN		-1.68494	1.69294	-1.19094	-0.637089	-1.40948	-0.784794	-3.77136	NaN	-2.27481	-2.02537
Eva_tig00021638_pilon.g112398	*	NaN	NaN	NaN	NaN		-1.67777	1.12705	1.11894	1.09128	0.964578	0.812418	-2.56934	-0.247507	1.14322	-1.05023
Eva_GFTU01017730.1.g16491	XP_054280509.1 myosin light chain 1-like isoform X2 [Macrosteles quadrilineatus]	Calcium ion binding	NaN	ko00000,ko00001,ko04812	Cytoskeleton proteins		-1.6759	1.69508	3.94978	4.0461	3.9693	5.0059	3.96134	1.91385	2.21033	2.18195
Eva_GFTU01017770.1.g16520;Eva_occam_tig00211777_pilon.g67876;Eva_tig00019481_pilon.g103294	XP_054278471.1 28S ribosomal protein S29, mitochondrial [Macrosteles quadrilineatus]	Mitochondrial ribosomal death-associated protein 3	GO:0000313,GO:0000314,GO:0003674,GO:0003735,GO:0005198,GO:0005575,GO:0005622,GO:0005623,GO:0005634,GO:0005654,GO:0005737,GO:0005739,GO:0005740,GO:0005743,GO:0005759,GO:0005761,GO:0005763,GO:0005840,GO:0006412,GO:0006414,GO:0006415,GO:0006518,GO:0006807,GO:0006915,GO:0006996,GO:0007005,GO:0007154,GO:0007165,GO:0008150,GO:0008152,GO:0008219,GO:0008637,GO:0009058,GO:0009059,GO:0009987,GO:0010467,GO:…	br01610,ko00000,ko03011,ko03029	Mitochondrial biogenesis		-1.64462	1.15939	-2.51066	-1.63341	-1.67223	-1.9941	-3.17772	-5.71654	-2.90277	-2.59187
Eva_GFTU01012786.1.g13011	XP_054258317.1 ATP synthase-coupling factor 6, mitochondrial [Macrosteles quadrilineatus]	Mitochondrial ATP synthase coupling factor 6	GO:0000275,GO:0000276,GO:0003674,GO:0005215,GO:0005575,GO:0005622,GO:0005623,GO:0005737,GO:0005739,GO:0005740,GO:0005743,GO:0005753,GO:0005756,GO:0006091,GO:0006119,GO:0006139,GO:0006163,GO:0006164,GO:0006725,GO:0006753,GO:0006754,GO:0006793,GO:0006796,GO:0006807,GO:0006810,GO:0006811,GO:0006812,GO:0006839,GO:0006996,GO:0007005,GO:0007006,GO:0007007,GO:0008150,GO:0008152,GO:0009058,GO:0009117,GO:…	ko00000,ko00001,ko00002	NaN		-1.64319	1.13547	0.412837	1.63987	1.69507	1.37136	-1.73207	-0.250376	0.892214	NaN
Eva_tig00007255_pilon.g43864	VEN57333.1 unnamed protein product [Callosobruchus maculatus]	BAR	GO:0002020,GO:0002027,GO:0003674,GO:0003779,GO:0005488,GO:0005515,GO:0005575,GO:0005622,GO:0005623,GO:0005634,GO:0005635,GO:0005737,GO:0005768,GO:0005829,GO:0005856,GO:0005874,GO:0005886,GO:0006810,GO:0006897,GO:0006937,GO:0006942,GO:0006996,GO:0006997,GO:0007009,GO:0007010,GO:0007034,GO:0007041,GO:0007275,GO:0007399,GO:0008016,GO:0008021,GO:0008064,GO:0008092,GO:0008150,GO:0008283,GO:0008333,GO:…	ko00000,ko00001,ko04131	Membrane trafficking		-1.63658	4.05214	1.20781	0.771221	0.79079	0.699278	-0.664604	-1.10281	-0.836287	-0.473526
Eva_GFTU01013197.1.g13272	XP_054284004.1 general odorant-binding protein 28a-like [Macrosteles quadrilineatus]	odorant binding	GO:0003008,GO:0003674,GO:0005488,GO:0005549,GO:0005550,GO:0005575,GO:0005576,GO:0005615,GO:0007600,GO:0007606,GO:0007608,GO:0008150,GO:0032501,GO:0044421,GO:0050877	NaN	NaN		-1.62762	2.35885	1.81514	1.22035	1.6512	1.118	0.628574	-0.620035	0.0705013	-0.78484
Eva_GFTU01011119.1.g11389;Eva_occam_tig00005964_pilon.g9235	XP_054285110.1 isatin hydrolase-like [Macrosteles quadrilineatus]	Putative cyclase	NaN	NaN	NaN		-1.61094	5.25463	0.948714	0.872152	0.931827	0.73881	-0.84996	-0.900036	-0.73386	-0.468401
XP_054277505.1	XP_054277505.1 obscurin-like isoform X7 [Macrosteles quadrilineatus]	Rho guanyl-nucleotide exchange factor activity. It is involved in the biological process described with protein phosphorylation	GO:0003674,GO:0005488,GO:0005515,GO:0005523,GO:0005575,GO:0005622,GO:0005623,GO:0005737,GO:0006996,GO:0007010,GO:0007525,GO:0007527,GO:0008092,GO:0008104,GO:0008150,GO:0009653,GO:0009987,GO:0010927,GO:0016043,GO:0019899,GO:0019900,GO:0019901,GO:0022607,GO:0030016,GO:0030017,GO:0030029,GO:0030036,GO:0030154,GO:0030239,GO:0031032,GO:0031430,GO:0031672,GO:0032502,GO:0032989,GO:0033036,GO:0033365,GO:…	ko00000,ko01000,ko01001	Protein kinases		-1.60185	2.56128	1.469	1.70665	1.56197	1.64165	0.587431	-0.929228	0.158184	0.155479
Eva_tig00132149_pilon.g224778	XP_054261222.1 myosin regulatory light chain 2 [Macrosteles quadrilineatus]	Ribonuclease H protein	NaN	NaN	NaN		-1.59329	1.73135	3.77329	3.77049	3.57011	4.70482	3.59709	1.66375	2.22668	1.95802
Eva_GFTU01015614.1.g15025	XP_054259712.1 venom protease-like isoform X2 [Macrosteles quadrilineatus]	Belongs to the peptidase S1 family	GO:0003674,GO:0003824,GO:0004175,GO:0004252,GO:0006508,GO:0006807,GO:0008150,GO:0008152,GO:0008233,GO:0008236,GO:0016787,GO:0017171,GO:0019538,GO:0043170,GO:0044238,GO:0070011,GO:0071704,GO:0140096,GO:1901564	ko00000,ko01000,ko01002	Peptidases and inhibitors		-1.57713	2.01465	0.240647	-0.511246	-0.484391	-0.955387	-2.53497	NaN	-1.99681	-1.48241
XP_054274131.1;XP_054274132.1;XP_054274133.1;XP_054274134.1	XP_054274131.1 protein 4.1 homolog isoform X1 [Macrosteles quadrilineatus]	FERM adjacent (FA)	GO:0000902,GO:0001700,GO:0002009,GO:0002165,GO:0002175,GO:0003002,GO:0003007,GO:0003008,GO:0003013,GO:0003015,GO:0003674,GO:0003779,GO:0005102,GO:0005198,GO:0005200,GO:0005488,GO:0005515,GO:0005575,GO:0005622,GO:0005623,GO:0005634,GO:0005654,GO:0005737,GO:0005829,GO:0005856,GO:0005886,GO:0005911,GO:0005918,GO:0005920,GO:0005938,GO:0006605,GO:0006612,GO:0006810,GO:0006886,GO:0006996,GO:0007009,GO:…	ko00000,ko04812	Cytoskeleton proteins		-1.5497	2.58328	0.0622129	-0.617197	-0.274507	-0.679003	-1.57245	-1.85127	NaN	-2.35675
XP_054260952.1	XP_054260952.1 exportin-1 [Macrosteles quadrilineatus]	Ran GTPase binding. It is involved in the biological process described with intracellular protein transport	GO:0000054,GO:0000055,GO:0000056,GO:0000122,GO:0000226,GO:0000775,GO:0000776,GO:0003674,GO:0005049,GO:0005215,GO:0005488,GO:0005515,GO:0005575,GO:0005622,GO:0005623,GO:0005634,GO:0005635,GO:0005642,GO:0005643,GO:0005654,GO:0005694,GO:0005730,GO:0005737,GO:0005829,GO:0006355,GO:0006357,GO:0006403,GO:0006405,GO:0006611,GO:0006810,GO:0006886,GO:0006913,GO:0006996,GO:0007010,GO:0007017,GO:0007049,GO:…	ko00000,ko00001,ko03009,ko03016,ko03019,ko03036	Chromosome and associated proteins		-1.51568	1.55434	-0.403144	-0.936886	-0.393701	-1.27772	-2.73885	NaN	-2.80863	-1.25815
Eva_GFTU01012556.1.g12803	XP_054280070.1 short-chain specific acyl-CoA dehydrogenase, mitochondrial-like [Macrosteles quadrilineatus]	flavin adenine dinucleotide binding. It is involved in the biological process described with oxidation-reduction process	GO:0000062,GO:0000166,GO:0003674,GO:0003824,GO:0003995,GO:0004085,GO:0005488,GO:0005575,GO:0005622,GO:0005623,GO:0005634,GO:0005654,GO:0005737,GO:0005739,GO:0005740,GO:0005759,GO:0006082,GO:0006139,GO:0006351,GO:0006352,GO:0006366,GO:0006367,GO:0006629,GO:0006631,GO:0006635,GO:0006725,GO:0006807,GO:0006950,GO:0008150,GO:0008152,GO:0009056,GO:0009058,GO:0009059,GO:0009062,GO:0009605,GO:0009719,GO:…	ko00000,ko00001,ko01000	Enzymes		-1.50492	1.89411	0.524182	0.772375	0.852233	0.456535	-0.817219	-1.93775	-0.764694	0.105314
XP_054274441.1;XP_054274442.1;XP_054274443.1;XP_054274444.1	XP_054274441.1 transcriptional activator protein Pur-beta isoform X1 [Macrosteles quadrilineatus]	PurA ssDNA and RNA-binding protein	GO:0000003,GO:0000075,GO:0000228,GO:0000278,GO:0000781,GO:0000784,GO:0000900,GO:0000981,GO:0001067,GO:0003006,GO:0003674,GO:0003676,GO:0003677,GO:0003690,GO:0003691,GO:0003697,GO:0003700,GO:0003705,GO:0003723,GO:0003729,GO:0005488,GO:0005515,GO:0005575,GO:0005622,GO:0005623,GO:0005634,GO:0005657,GO:0005662,GO:0005694,GO:0005737,GO:0006139,GO:0006259,GO:0006260,GO:0006261,GO:0006268,GO:0006270,GO:…	ko00000,ko03019,ko03032	DNA replication proteins		-1.47202	2.02676	1.20558	0.680805	0.875585	0.673153	-0.23481	-1.62725	-0.669292	0.0783768
Eva_GFTU01006138.1.g6512	XP_054268434.1 glutathione S-transferase 1-like isoform X1 [Macrosteles quadrilineatus]	glutathione s-transferase	GO:0003674,GO:0003824,GO:0004364,GO:0004601,GO:0004602,GO:0005575,GO:0005576,GO:0005622,GO:0005623,GO:0005737,GO:0006518,GO:0006575,GO:0006749,GO:0006790,GO:0006807,GO:0008150,GO:0008152,GO:0009636,GO:0009987,GO:0016209,GO:0016491,GO:0016684,GO:0016740,GO:0016765,GO:0016829,GO:0016848,GO:0018833,GO:0034641,GO:0042221,GO:0043603,GO:0044237,GO:0044424,GO:0044464,GO:0050896,GO:0051186,GO:0051716,GO:…	ko00000,ko00001,ko01000,ko02000	Transporters		-1.47042	2.57597	4.41824	3.8954	4.08879	3.87204	2.44959	1.9128	3.15767	2.87273
Eva_GFTU01004028.1.g4509	XP_054285625.1 venom carboxylesterase-6-like [Macrosteles quadrilineatus]	Belongs to the type-B carboxylesterase lipase family	GO:0000003,GO:0003674,GO:0003824,GO:0005575,GO:0005576,GO:0007276,GO:0007292,GO:0007320,GO:0007610,GO:0007617,GO:0007618,GO:0007619,GO:0007620,GO:0008150,GO:0008152,GO:0009056,GO:0009058,GO:0009987,GO:0010817,GO:0016787,GO:0016788,GO:0019098,GO:0019748,GO:0019953,GO:0022414,GO:0030728,GO:0032501,GO:0032504,GO:0034338,GO:0042445,GO:0042446,GO:0042810,GO:0042811,GO:0044237,GO:0044249,GO:0044550,GO:…	ko00000,ko00001,ko01000	Enzymes		-1.46833	2.25126	1.49325	1.25617	1.12923	1.04342	-0.747749	-0.151808	-0.727858	0.67618
XP_054277765.1;XP_054277767.1	XP_054277765.1 procathepsin L-like isoform X2 [Macrosteles quadrilineatus]	Cathepsin propeptide inhibitor domain (I29)	GO:0000323,GO:0003674,GO:0003824,GO:0004175,GO:0004197,GO:0005488,GO:0005515,GO:0005575,GO:0005576,GO:0005615,GO:0005622,GO:0005623,GO:0005737,GO:0005764,GO:0005773,GO:0006508,GO:0006807,GO:0008150,GO:0008152,GO:0008233,GO:0008234,GO:0009056,GO:0009057,GO:0009987,GO:0016787,GO:0019538,GO:0030163,GO:0031974,GO:0031982,GO:0031983,GO:0042718,GO:0043170,GO:0043226,GO:0043227,GO:0043229,GO:0043231,GO:…	ko00000,ko00001,ko00537,ko01000,ko01002,ko03110	Chaperones and folding catalysts		-1.46541	3.07784	2.09233	2.0036	1.62808	2.58777	0.256676	0.731102	0.587917	0.874443
Eva_GFTU01007534.1.g7829;Eva_occam_tig00217001_pilon.g80543;Eva_tig00021342_pilon.g111058	XP_054277708.1 lamin Dm0-like [Macrosteles quadrilineatus]	Belongs to the intermediate filament family	GO:0000003,GO:0000226,GO:0000278,GO:0000280,GO:0000910,GO:0001654,GO:0001666,GO:0001745,GO:0001763,GO:0001932,GO:0001934,GO:0002009,GO:0002682,GO:0002683,GO:0003006,GO:0003674,GO:0005102,GO:0005198,GO:0005488,GO:0005515,GO:0005575,GO:0005622,GO:0005623,GO:0005634,GO:0005635,GO:0005637,GO:0005638,GO:0005652,GO:0005654,GO:0005737,GO:0005829,GO:0005856,GO:0005882,GO:0006325,GO:0006342,GO:0006355,GO:…	ko00000,ko00001,ko04131,ko04812	Cytoskeleton proteins		-1.46342	4.53458	-1.18836	-1.13287	-1.16929	-0.849817	-2.62441	-2.55843	-2.46267	NaN
Eva_GFTU01002981.1.g3441	XP_054264464.1 PDZ and LIM domain protein 3 isoform X9 [Macrosteles quadrilineatus]	macromolecule localization	GO:0003674,GO:0005488,GO:0005515,GO:0005575,GO:0005622,GO:0005623,GO:0005737,GO:0006996,GO:0007010,GO:0007498,GO:0008092,GO:0008150,GO:0008157,GO:0009653,GO:0009888,GO:0009987,GO:0010927,GO:0016043,GO:0019899,GO:0019902,GO:0019903,GO:0022607,GO:0030016,GO:0030017,GO:0030018,GO:0030029,GO:0030036,GO:0030154,GO:0030239,GO:0031032,GO:0031674,GO:0032502,GO:0032989,GO:0042692,GO:0042805,GO:0043226,GO:…	NaN	NaN		-1.45544	2.40814	-0.361836	1.01828	0.581975	0.67099	-0.691874	-0.956459	-0.966475	-1.29753
Eva_tig00007325_pilon.g44388	BBK26507.1 peptidoglycan recognition protein 8 [Nephotettix cincticeps]	peptidoglycan recognition protein	GO:0000270,GO:0001817,GO:0001818,GO:0001906,GO:0001932,GO:0001933,GO:0002218,GO:0002221,GO:0002225,GO:0002237,GO:0002252,GO:0002253,GO:0002376,GO:0002682,GO:0002683,GO:0002684,GO:0002694,GO:0002695,GO:0002697,GO:0002698,GO:0002699,GO:0002700,GO:0002702,GO:0002757,GO:0002758,GO:0002759,GO:0002760,GO:0002764,GO:0002784,GO:0002786,GO:0002803,GO:0002805,GO:0002807,GO:0002808,GO:0002813,GO:0002831,GO:…	ko00000	NaN		-1.43998	2.36959	0.0395098	0.26462	0.0938959	0.0226154	-1.98096	-1.78061	-0.778639	-0.799053
Eva_GFTU01015610.1.g15021	XP_054283831.1 NADH dehydrogenase [ubiquinone] iron-sulfur protein 6, mitochondrial [Macrosteles quadrilineatus]	Accessory subunit of the mitochondrial membrane respiratory chain NADH dehydrogenase (Complex I), that is believed not to be involved in catalysis. Complex I functions in the transfer of electrons from NADH to the respiratory chain. The immediate electron acceptor for the enzyme is believed to be ubiquinone	GO:0003008,GO:0003012,GO:0003674,GO:0003824,GO:0003954,GO:0005575,GO:0005622,GO:0005623,GO:0005737,GO:0005739,GO:0005740,GO:0005743,GO:0005746,GO:0005747,GO:0006082,GO:0006091,GO:0006119,GO:0006120,GO:0006139,GO:0006163,GO:0006629,GO:0006631,GO:0006725,GO:0006753,GO:0006793,GO:0006796,GO:0006807,GO:0006936,GO:0006996,GO:0007005,GO:0007275,GO:0007568,GO:0008137,GO:0008150,GO:0008152,GO:0009055,GO:…	ko00000,ko00001,ko00002	NaN		-1.42542	2.27336	0.685336	0.464899	0.854541	0.779837	-1.15699	-0.712439	0.180113	-1.22774
Eva_GFTU01009707.1.g10033	XP_054276013.1 beta-alanyl-dopamine/carcinine hydrolase-like [Macrosteles quadrilineatus]	Acyl-coenzyme A:6-aminopenicillanic acid acyl-transferase	NaN	NaN	NaN		-1.41491	3.0665	0.260165	0.34527	0.358716	0.42197	-0.687548	-1.71471	-0.819508	-1.05176
Eva_GFTU01005627.1.g6032;Eva_occam_tig00014753_pilon.g20347;Eva_occam_tig00028553_pilon.g34609;Eva_tig00017737_pilon.g95516	XP_054282293.1 neuromodulin-like [Macrosteles quadrilineatus]	IQ calmodulin-binding motif	NaN	NaN	NaN		-1.40762	2.71867	-0.283414	-0.667471	-0.568097	-1.2144	-2.0818	-1.98712	NaN	-2.20399
Eva_GFTU01015997.1.g15310	XP_054268749.1 kielin/chordin-like protein [Macrosteles quadrilineatus]	NaN	NaN	NaN	NaN		-1.39801	1.53232	-1.28937	-2.35287	-1.84683	NaN	-3.47321	-2.38926	-3.11822	-3.9301
Eva_GFTU01005532.1.g5941	XP_054277553.1 farnesyl pyrophosphate synthase-like [Macrosteles quadrilineatus]	Belongs to the FPP GGPP synthase family	GO:0000003,GO:0001558,GO:0003674,GO:0003824,GO:0004161,GO:0004337,GO:0004659,GO:0005575,GO:0005622,GO:0005623,GO:0005634,GO:0005654,GO:0005737,GO:0005739,GO:0005759,GO:0005777,GO:0005829,GO:0006066,GO:0006629,GO:0006644,GO:0006694,GO:0006695,GO:0006720,GO:0006721,GO:0006793,GO:0006796,GO:0006928,GO:0007276,GO:0008150,GO:0008152,GO:0008202,GO:0008203,GO:0008299,GO:0008354,GO:0008610,GO:0008654,GO:…	ko00000,ko00001,ko00002,ko01000,ko01006	Prenyltransferases		-1.39483	2.16998	-0.584487	-0.915838	-1.011	-1.00389	-2.15517	-3.22657	-1.989	-1.72379
Eva_GFTU01014312.1.g14030	XP_054267590.1 glyoxylate reductase/hydroxypyruvate reductase [Macrosteles quadrilineatus]	D-isomer specific 2-hydroxyacid dehydrogenase, catalytic domain	GO:0000166,GO:0003008,GO:0003674,GO:0003824,GO:0005488,GO:0005515,GO:0005575,GO:0005622,GO:0005623,GO:0005737,GO:0005777,GO:0005782,GO:0005829,GO:0006081,GO:0006082,GO:0006807,GO:0007588,GO:0008150,GO:0008152,GO:0008465,GO:0009987,GO:0016043,GO:0016491,GO:0016614,GO:0016616,GO:0016618,GO:0019752,GO:0022607,GO:0030267,GO:0031406,GO:0031907,GO:0031974,GO:0032501,GO:0032787,GO:0034641,GO:0036094,GO:…	ko00000,ko00001,ko00002,ko01000	Enzymes		-1.38223	0.891284	-1.21815	-1.83335	-1.26088	-1.23596	-2.25281	NaN	-4.49017	-1.56496
XP_054278175.1;XP_054289961.1;XP_054282111.1	WP_047149380.1 MULTISPECIES: histone H3 [Gammaproteobacteria]	Core histone H2A/H2B/H3/H4	GO:0000122,GO:0000183,GO:0000228,GO:0000785,GO:0000786,GO:0000788,GO:0000790,GO:0002682,GO:0003674,GO:0003676,GO:0003677,GO:0003682,GO:0005488,GO:0005575,GO:0005576,GO:0005622,GO:0005623,GO:0005634,GO:0005654,GO:0005694,GO:0005700,GO:0006323,GO:0006325,GO:0006333,GO:0006334,GO:0006335,GO:0006342,GO:0006355,GO:0006357,GO:0006807,GO:0006950,GO:0006996,GO:0007154,GO:0007165,GO:0007166,GO:0007596,GO:…	ko00000,ko00001,ko03036,ko04147	Exosome		-1.37617	2.96178	4.18128	3.86268	4.26836	3.91127	2.54493	2.13868	3.05974	2.97557
Eva_GFTU01015558.1.g14982	XP_054265156.1 peptidoglycan-recognition protein 1-like [Macrosteles quadrilineatus]	Peptidoglycan Recognition	NaN	ko00000	NaN		-1.36558	2.35344	-0.329671	-0.777218	-0.698098	-0.907198	-2.86968	-1.84345	-1.86993	-1.59144
Eva_GFTU01012824.1.g13038;Eva_occam_tig00211220_pilon.g66328	XP_054284104.1 proteasome subunit beta type-4 [Macrosteles quadrilineatus]	Threonine-type endopeptidase activity. It is involved in the biological process described with proteolysis involved in cellular protein catabolic process	GO:0000226,GO:0000502,GO:0001530,GO:0002682,GO:0002683,GO:0002861,GO:0002862,GO:0003674,GO:0005488,GO:0005575,GO:0005622,GO:0005623,GO:0005634,GO:0005654,GO:0005737,GO:0005829,GO:0005839,GO:0006464,GO:0006508,GO:0006511,GO:0006807,GO:0006996,GO:0007010,GO:0007017,GO:0007049,GO:0007098,GO:0008150,GO:0008152,GO:0008289,GO:0009056,GO:0009057,GO:0009987,GO:0010498,GO:0016043,GO:0016579,GO:0019538,GO:…	ko00000,ko00001,ko00002,ko01000,ko01002,ko03051	Proteasome		-1.35472	1.70952	-1.07102	-1.45777	-1.47403	-1.45549	-2.32448	NaN	-3.6316	-2.2018
Eva_tig00141800_pilon.g278493	*	NaN	NaN	NaN	NaN		-1.35293	1.21228	0.740201	1.28712	1.46835	1.12705	-1.30358	0.119808	1.25519	-0.860416
Eva_GFTU01017288.1.g16260;Eva_tig00015799_pilon.g86723;Eva_tig00018690_pilon.g99770;Eva_occam_tig00008680_pilon.g13021;Eva_occam_tig00211164_pilon.g66145	XP_054288018.1 uncharacterized protein LOC129003748 [Macrosteles quadrilineatus]	Thymidylate kinase	GO:0002237,GO:0003674,GO:0003824,GO:0004127,GO:0004550,GO:0004798,GO:0005575,GO:0005622,GO:0005623,GO:0005737,GO:0005739,GO:0006139,GO:0006165,GO:0006220,GO:0006221,GO:0006227,GO:0006233,GO:0006235,GO:0006725,GO:0006753,GO:0006793,GO:0006796,GO:0006807,GO:0008150,GO:0008152,GO:0009041,GO:0009058,GO:0009117,GO:0009123,GO:0009132,GO:0009133,GO:0009138,GO:0009139,GO:0009141,GO:0009142,GO:0009147,GO:…	ko00000,ko00001,ko00002,ko01000	Enzymes		-1.3407	1.44125	-0.388831	-0.353031	-0.192315	-0.407711	-1.4295	-3.136	-1.19429	-0.944883
Eva_GFTU01002259.1.g2778	XP_054259063.1 programmed cell death protein 4 [Macrosteles quadrilineatus]	Domain in DAP-5, eIF4G, MA-3 and other proteins.	GO:0000003,GO:0001817,GO:0001818,GO:0001837,GO:0001932,GO:0001933,GO:0002237,GO:0003006,GO:0003007,GO:0005575,GO:0005622,GO:0005623,GO:0005634,GO:0005737,GO:0005829,GO:0006355,GO:0006357,GO:0006469,GO:0006915,GO:0007154,GO:0007165,GO:0007166,GO:0007167,GO:0007178,GO:0007275,GO:0007276,GO:0007281,GO:0007292,GO:0007293,GO:0007507,GO:0007568,GO:0007569,GO:0008150,GO:0008219,GO:0008283,GO:0008285,GO:…	ko00000,ko00001	NaN		-1.34008	1.85123	0.716571	0.36989	0.434255	0.193274	-1.11069	-1.88225	-0.451208	-0.20219
Eva_GFTU01008142.1.g8421;Eva_tig00008734_pilon.g51675	XP_054272415.1 EH domain-containing protein 1-like [Macrosteles quadrilineatus]	Belongs to the TRAFAC class dynamin-like GTPase superfamily. Dynamin Fzo YdjA family	GO:0000003,GO:0001654,GO:0001745,GO:0001751,GO:0001754,GO:0001881,GO:0001932,GO:0001934,GO:0002009,GO:0002165,GO:0003002,GO:0003006,GO:0003407,GO:0003674,GO:0003676,GO:0003824,GO:0005488,GO:0005515,GO:0005575,GO:0005622,GO:0005623,GO:0005634,GO:0005737,GO:0005768,GO:0005769,GO:0005783,GO:0005811,GO:0005886,GO:0005929,GO:0006810,GO:0006886,GO:0006892,GO:0006896,GO:0006897,GO:0006907,GO:0006937,GO:…	ko00000,ko00001,ko04131,ko04147	Exosome		-1.33009	1.99114	-0.416501	-0.106508	-0.272601	-0.67535	-1.67797	-2.66405	-1.26281	-1.18649
Eva_GFTU01014358.1.g14063	XP_054278394.1 xaa-Pro dipeptidase [Macrosteles quadrilineatus]	manganese ion binding	GO:0003674,GO:0003824,GO:0004177,GO:0004180,GO:0004181,GO:0005575,GO:0005622,GO:0005623,GO:0005634,GO:0005654,GO:0006082,GO:0006508,GO:0006520,GO:0006807,GO:0008150,GO:0008152,GO:0008233,GO:0008235,GO:0008237,GO:0008238,GO:0008239,GO:0009987,GO:0016787,GO:0019538,GO:0019752,GO:0031974,GO:0031981,GO:0043170,GO:0043226,GO:0043227,GO:0043229,GO:0043231,GO:0043233,GO:0043436,GO:0044237,GO:0044238,GO:…	ko00000,ko00001,ko01000,ko01002,ko04131,ko04812	Cytoskeleton proteins		-1.33007	2.6449	0.186637	0.0441742	-0.105403	-0.122013	-1.08828	-2.08339	-1.04729	-1.09793
Eva_GFTU01006237.1.g6610	XP_054281808.1 glycerol-3-phosphate dehydrogenase, mitochondrial-like isoform X1 [Macrosteles quadrilineatus]	C-terminal domain of alpha-glycerophosphate oxidase	GO:0001654,GO:0003674,GO:0003824,GO:0004367,GO:0004368,GO:0005488,GO:0005509,GO:0005575,GO:0005622,GO:0005623,GO:0005737,GO:0005739,GO:0005740,GO:0005743,GO:0005975,GO:0005996,GO:0006006,GO:0006066,GO:0006071,GO:0006072,GO:0006091,GO:0006094,GO:0006116,GO:0006127,GO:0006139,GO:0006725,GO:0006732,GO:0006733,GO:0006734,GO:0006753,GO:0006793,GO:0006796,GO:0006807,GO:0007275,GO:0007423,GO:0007610,GO:…	ko00000,ko00001,ko01000	Enzymes		-1.32153	3.27509	3.11381	2.96752	2.7748	2.83304	1.73861	1.0575	1.81393	1.79302
Eva_GFTU01017273.1.g16251	XP_054273733.1 vesicle-fusing ATPase 1-like [Macrosteles quadrilineatus]	Vesicle-fusing ATPase 1-like	GO:0000149,GO:0001505,GO:0001664,GO:0001919,GO:0001921,GO:0002090,GO:0003674,GO:0003824,GO:0005102,GO:0005488,GO:0005515,GO:0005575,GO:0005622,GO:0005623,GO:0005737,GO:0005794,GO:0005795,GO:0005829,GO:0005886,GO:0006810,GO:0006811,GO:0006812,GO:0006813,GO:0006836,GO:0006886,GO:0006887,GO:0006888,GO:0006890,GO:0006892,GO:0006896,GO:0006900,GO:0006901,GO:0006903,GO:0006906,GO:0006914,GO:0006996,GO:…	ko00000,ko00001,ko01000,ko04131	Membrane trafficking		-1.31584	2.31124	-0.371942	-0.176193	-0.0699186	-0.428158	-1.21449	-2.44641	-1.37426	-1.27441
XP_054285012.1	XP_054285012.1 ryanodine receptor isoform X2 [Macrosteles quadrilineatus]	Ryanodine-sensitive calcium-release channel activity. It is involved in the biological process described with	GO:0000041,GO:0000166,GO:0001501,GO:0001503,GO:0001508,GO:0001666,GO:0002009,GO:0002020,GO:0002026,GO:0002027,GO:0002682,GO:0003007,GO:0003008,GO:0003012,GO:0003013,GO:0003015,GO:0003143,GO:0003151,GO:0003205,GO:0003206,GO:0003208,GO:0003214,GO:0003220,GO:0003229,GO:0003231,GO:0003300,GO:0003674,GO:0005215,GO:0005216,GO:0005217,GO:0005219,GO:0005244,GO:0005245,GO:0005261,GO:0005262,GO:0005488,GO:…	ko00000,ko00001,ko01000,ko01009,ko03029,ko04040,ko04147	Exosome		-1.31522	1.65842	-0.0788126	0.419317	0.442992	0.228769	-0.393276	-1.50303	-0.351229	-2.00109
Eva_GFTU01017620.1.g16430	XP_054285664.1 programmed cell death protein 5 [Macrosteles quadrilineatus]	Double-stranded DNA-binding domain	GO:0003674,GO:0005488,GO:0005515,GO:0005539,GO:0005575,GO:0005622,GO:0005623,GO:0005634,GO:0005737,GO:0005829,GO:0006915,GO:0008047,GO:0008092,GO:0008150,GO:0008201,GO:0008219,GO:0008285,GO:0009719,GO:0009893,GO:0009966,GO:0009967,GO:0009987,GO:0010033,GO:0010468,GO:0010604,GO:0010628,GO:0010638,GO:0010646,GO:0010647,GO:0010698,GO:0010821,GO:0010822,GO:0010941,GO:0010942,GO:0010950,GO:0010952,GO:…	ko00000	NaN		-1.30653	1.39117	-0.601722	-0.624451	0.0915251	-0.542288	-2.09995	-0.933687	-0.980085	-2.88934
Eva_GFTU01017816.1.g16545;Eva_tig00134690_pilon.g243307	XP_054266886.1 probable chitinase 10 [Macrosteles quadrilineatus]	Glyco_18	GO:0003674,GO:0003824,GO:0004553,GO:0004568,GO:0005488,GO:0005575,GO:0005576,GO:0006022,GO:0006026,GO:0006030,GO:0006032,GO:0006040,GO:0006807,GO:0007591,GO:0008061,GO:0008144,GO:0008150,GO:0008152,GO:0009056,GO:0009057,GO:0009987,GO:0016787,GO:0016798,GO:0017144,GO:0018990,GO:0022404,GO:0032501,GO:0042303,GO:0042737,GO:0043170,GO:0044237,GO:0044248,GO:0046348,GO:0071704,GO:0097367,GO:1901071,GO:…	ko00000,ko00001,ko01000	Enzymes		-1.29074	2.34738	0.0930452	0.157106	0.368602	0.166052	-1.88918	-1.12266	-0.605614	-0.760704
Eva_tig00000806_pilon.g5655	XP_046678870.1 acyl-CoA-binding protein homolog [Homalodisca vitripennis]	fatty-acyl-CoA binding	GO:0000062,GO:0000166,GO:0003674,GO:0005488,GO:0006873,GO:0008150,GO:0009987,GO:0017076,GO:0019725,GO:0030002,GO:0030554,GO:0032553,GO:0032555,GO:0032559,GO:0033218,GO:0036094,GO:0042049,GO:0042592,GO:0043167,GO:0043168,GO:0048037,GO:0048878,GO:0050662,GO:0050801,GO:0055081,GO:0055082,GO:0065007,GO:0065008,GO:0097159,GO:0097367,GO:1901265,GO:1901363,GO:1901567,GO:1901681	ko00000,ko00001	NaN		-1.28697	1.26416	0.245719	-0.0957375	0.588374	-0.209743	-0.288458	NaN	-0.973944	-2.20206
Eva_GFTU01005721.1.g6122	XP_054285968.1 lysosomal alpha-glucosidase-like [Macrosteles quadrilineatus]	Belongs to the glycosyl hydrolase 31 family	GO:0000023,GO:0000272,GO:0000323,GO:0001775,GO:0002026,GO:0002086,GO:0002252,GO:0002263,GO:0002274,GO:0002275,GO:0002283,GO:0002366,GO:0002376,GO:0002443,GO:0002444,GO:0002446,GO:0003007,GO:0003008,GO:0003009,GO:0003011,GO:0003012,GO:0003013,GO:0003015,GO:0003016,GO:0003674,GO:0003824,GO:0004553,GO:0004558,GO:0005488,GO:0005575,GO:0005622,GO:0005623,GO:0005737,GO:0005764,GO:0005765,GO:0005766,GO:…	ko00000,ko00001,ko01000,ko04147	Exosome		-1.28633	2.51677	0.61745	0.468243	0.2424	0.407763	-0.676495	-1.37547	-1.14221	-0.215296
Eva_GFTU01014024.1.g13819	XP_054270328.1 importin-5 isoform X2 [Macrosteles quadrilineatus]	Importin beta-3	GO:0000060,GO:0000079,GO:0001101,GO:0001932,GO:0001933,GO:0003674,GO:0004857,GO:0005048,GO:0005095,GO:0005215,GO:0005488,GO:0005515,GO:0005575,GO:0005622,GO:0005623,GO:0005634,GO:0005635,GO:0005643,GO:0005730,GO:0005737,GO:0005829,GO:0006469,GO:0006606,GO:0006607,GO:0006610,GO:0006810,GO:0006886,GO:0006913,GO:0008104,GO:0008139,GO:0008150,GO:0008536,GO:0008565,GO:0009719,GO:0009892,GO:0009987,GO:…	ko00000,ko03009	Ribosome biogenesis		-1.28397	2.20609	-0.574216	-0.455711	-0.326398	-0.942783	-1.89461	NaN	-2.32825	-1.35339
Eva_GFTU01014624.1.g14275	XP_054274652.1 dihydrolipoyl dehydrogenase, mitochondrial-like isoform X1 [Macrosteles quadrilineatus]	flavin adenine dinucleotide binding. It is involved in the biological process described with oxidation-reduction process	GO:0000003,GO:0000166,GO:0001505,GO:0001669,GO:0003006,GO:0003674,GO:0003824,GO:0004148,GO:0005488,GO:0005575,GO:0005622,GO:0005623,GO:0005634,GO:0005654,GO:0005737,GO:0005739,GO:0005759,GO:0005773,GO:0005929,GO:0005947,GO:0005960,GO:0006082,GO:0006084,GO:0006085,GO:0006086,GO:0006090,GO:0006091,GO:0006099,GO:0006101,GO:0006103,GO:0006119,GO:0006120,GO:0006139,GO:0006163,GO:0006164,GO:0006464,GO:…	br01601,ko00000,ko00001,ko00002,ko01000,ko04147	Exosome		-1.27629	3.26141	-1.11289	-0.796656	-1.43766	-1.08694	-2.30972	NaN	-2.50507	-2.3397
XP_054282442.1	XP_054282442.1 cytochrome b-c1 complex subunit Rieske, mitochondrial [Macrosteles quadrilineatus]	Component of the ubiquinol-cytochrome c reductase complex (complex III or cytochrome b-c1 complex), which is a respiratory chain that generates an electrochemical potential coupled to ATP synthesis	GO:0001932,GO:0001933,GO:0001934,GO:0003674,GO:0003824,GO:0005488,GO:0005575,GO:0005622,GO:0005623,GO:0005737,GO:0005739,GO:0005740,GO:0005743,GO:0005746,GO:0005750,GO:0005751,GO:0006091,GO:0006119,GO:0006122,GO:0006139,GO:0006163,GO:0006725,GO:0006753,GO:0006793,GO:0006796,GO:0006807,GO:0008121,GO:0008150,GO:0008152,GO:0009055,GO:0009117,GO:0009123,GO:0009126,GO:0009141,GO:0009144,GO:0009150,GO:…	ko00000,ko00001,ko00002,ko01000	Enzymes		-1.27556	2.76528	1.70545	1.85799	1.71917	1.50181	0.106691	0.39694	1.06744	0.111122
Eva_GFTU01016374.1.g15594	XP_054265589.1 succinate dehydrogenase [ubiquinone] flavoprotein subunit, mitochondrial-like [Macrosteles quadrilineatus]	Flavoprotein (FP) subunit of succinate dehydrogenase (SDH) that is involved in complex II of the mitochondrial electron transport chain and is responsible for transferring electrons from succinate to ubiquinone (coenzyme Q)	GO:0000104,GO:0003674,GO:0003824,GO:0005575,GO:0005622,GO:0005623,GO:0005634,GO:0005730,GO:0005737,GO:0005739,GO:0005740,GO:0005743,GO:0005746,GO:0005749,GO:0006082,GO:0006091,GO:0006099,GO:0006101,GO:0006105,GO:0006119,GO:0006121,GO:0006139,GO:0006163,GO:0006725,GO:0006753,GO:0006793,GO:0006796,GO:0006807,GO:0007275,GO:0007399,GO:0008150,GO:0008152,GO:0008177,GO:0009055,GO:0009060,GO:0009061,GO:…	ko00000,ko00001,ko00002,ko01000	Enzymes		-1.27406	3.03612	2.81493	2.52749	2.63674	2.38837	1.5026	0.780127	1.65017	1.33841
Eva_GFTU01013852.1.g13682	XP_054271017.1 succinate dehydrogenase [ubiquinone] iron-sulfur subunit, mitochondrial-like [Macrosteles quadrilineatus]	Iron-sulfur protein (IP) subunit of succinate dehydrogenase (SDH) that is involved in complex II of the mitochondrial electron transport chain and is responsible for transferring electrons from succinate to ubiquinone (coenzyme Q)	GO:0000104,GO:0003674,GO:0003824,GO:0005488,GO:0005575,GO:0005622,GO:0005623,GO:0005634,GO:0005654,GO:0005737,GO:0005739,GO:0005740,GO:0005743,GO:0005746,GO:0005749,GO:0005886,GO:0006082,GO:0006091,GO:0006099,GO:0006101,GO:0006105,GO:0006119,GO:0006121,GO:0006139,GO:0006163,GO:0006725,GO:0006753,GO:0006793,GO:0006796,GO:0006807,GO:0008150,GO:0008152,GO:0008177,GO:0009060,GO:0009117,GO:0009123,GO:…	ko00000,ko00001,ko00002,ko01000	Enzymes		-1.26884	2.60791	2.04611	2.08562	1.88253	1.78027	0.821457	0.0324192	1.20336	0.661926
Eva_GFTU01013596.1.g13521	XP_046677748.1 venom serine carboxypeptidase-like [Homalodisca vitripennis]	Serine carboxypeptidase	GO:0003674,GO:0003824,GO:0004180,GO:0004185,GO:0006403,GO:0006508,GO:0006807,GO:0006810,GO:0008150,GO:0008152,GO:0008233,GO:0008236,GO:0008238,GO:0009056,GO:0009057,GO:0009987,GO:0015931,GO:0016787,GO:0017171,GO:0019538,GO:0030163,GO:0033036,GO:0033227,GO:0043170,GO:0044237,GO:0044238,GO:0044248,GO:0044257,GO:0044260,GO:0044265,GO:0044267,GO:0050657,GO:0050658,GO:0051179,GO:0051234,GO:0051236,GO:…	ko00000,ko01000,ko01002	Peptidases and inhibitors		-1.26673	2.15572	0.159245	-0.441664	-0.566083	-0.936317	-1.90584	-1.38446	-2.23796	-1.32348
XP_054266146.1	XP_054266146.1 26S proteasome non-ATPase regulatory subunit 2 [Macrosteles quadrilineatus]	Proteasome/cyclosome repeat	GO:0000003,GO:0000502,GO:0002119,GO:0002164,GO:0003674,GO:0005488,GO:0005575,GO:0005622,GO:0005623,GO:0005634,GO:0005737,GO:0005829,GO:0005838,GO:0006508,GO:0006511,GO:0006807,GO:0007275,GO:0008150,GO:0008152,GO:0008270,GO:0008540,GO:0009056,GO:0009057,GO:0009791,GO:0009987,GO:0010498,GO:0019538,GO:0019941,GO:0022624,GO:0030163,GO:0031597,GO:0032501,GO:0032502,GO:0032991,GO:0034515,GO:0043161,GO:…	ko00000,ko00001,ko00002,ko03051	Proteasome		-1.26641	1.593	-1.18356	-2.28079	-2.39807	-2.32191	-3.64255	NaN	-3.48478	-2.81015
Eva_GFTU01005888.1.g6280	XP_023715002.1 cullin-associated NEDD8-dissociated protein 1 [Cryptotermes secundus]	Cullin-associated NEDD8-dissociated protein	GO:0000151,GO:0001775,GO:0002252,GO:0002263,GO:0002274,GO:0002275,GO:0002283,GO:0002366,GO:0002376,GO:0002443,GO:0002444,GO:0002446,GO:0003674,GO:0005488,GO:0005515,GO:0005575,GO:0005576,GO:0005622,GO:0005623,GO:0005634,GO:0005654,GO:0005737,GO:0005794,GO:0005829,GO:0006355,GO:0006357,GO:0006464,GO:0006807,GO:0006810,GO:0006873,GO:0006875,GO:0006879,GO:0006887,GO:0006955,GO:0008134,GO:0008150,GO:…	br01610,ko00000,ko00001,ko00002,ko03011,ko04147	Exosome		-1.2656	1.60189	0.713391	0.544428	1.07211	0.463551	-0.436142	-1.57239	-0.656096	0.395697
Eva_GFTU01005338.1.g5746	XP_054270640.1 spectrin alpha chain-like isoform X4 [Macrosteles quadrilineatus]	Calcium ion binding	GO:0000003,GO:0000149,GO:0000165,GO:0000902,GO:0000904,GO:0001709,GO:0001775,GO:0002064,GO:0002065,GO:0002066,GO:0002119,GO:0002164,GO:0002252,GO:0002263,GO:0002274,GO:0002275,GO:0002283,GO:0002366,GO:0002376,GO:0002443,GO:0002444,GO:0002446,GO:0003006,GO:0003674,GO:0003779,GO:0005085,GO:0005088,GO:0005198,GO:0005200,GO:0005488,GO:0005515,GO:0005575,GO:0005576,GO:0005622,GO:0005623,GO:0005737,GO:…	ko00000,ko00001,ko04812	Cytoskeleton proteins		-1.26286	2.49787	0.952786	0.763838	0.609717	0.801996	0.0594101	-0.925524	-0.913559	-0.14341
Eva_occam_tig00210246_pilon.g62888;Eva_tig00140424_pilon.g273355	XP_054282680.1 venom serine carboxypeptidase-like [Macrosteles quadrilineatus]	Belongs to the peptidase S10 family	GO:0003674,GO:0003824,GO:0004180,GO:0004185,GO:0006403,GO:0006508,GO:0006807,GO:0006810,GO:0008150,GO:0008152,GO:0008233,GO:0008236,GO:0008238,GO:0009056,GO:0009057,GO:0009987,GO:0015931,GO:0016787,GO:0017171,GO:0019538,GO:0030163,GO:0033036,GO:0033227,GO:0043170,GO:0044237,GO:0044238,GO:0044248,GO:0044257,GO:0044260,GO:0044265,GO:0044267,GO:0050657,GO:0050658,GO:0051179,GO:0051234,GO:0051236,GO:…	ko00000,ko01000,ko01002	Peptidases and inhibitors		-1.25042	1.90811	-0.482223	-1.16323	-0.999587	-0.887188	NaN	-2.74966	-1.60688	-2.0439
Eva_GFTU01003963.1.g4452	XP_054279084.1 serine protease inhibitor 88Ea-like [Macrosteles quadrilineatus]	SERine Proteinase INhibitors	GO:0002009,GO:0002165,GO:0003674,GO:0004857,GO:0004866,GO:0004867,GO:0005575,GO:0005576,GO:0005615,GO:0007275,GO:0007444,GO:0007472,GO:0007476,GO:0007552,GO:0007560,GO:0008150,GO:0008592,GO:0009605,GO:0009607,GO:0009620,GO:0009653,GO:0009791,GO:0009886,GO:0009887,GO:0009888,GO:0009892,GO:0009966,GO:0009968,GO:0010466,GO:0010605,GO:0010646,GO:0010648,GO:0010951,GO:0019222,GO:0023051,GO:0023057,GO:…	ko00000,ko00001	NaN		-1.24558	1.4763	0.415622	0.162012	0.123281	0.0265656	-0.374044	-1.43341	-2.15106	-0.296337
Eva_GFTU01004925.1.g5360	XP_054274863.1 pyrimidodiazepine synthase-like [Macrosteles quadrilineatus]	Glutathione S-transferase, N-terminal domain	GO:0000302,GO:0003674,GO:0003824,GO:0004364,GO:0004734,GO:0005488,GO:0005515,GO:0005575,GO:0005576,GO:0005604,GO:0005622,GO:0005623,GO:0005634,GO:0005635,GO:0005737,GO:0005739,GO:0005829,GO:0005975,GO:0005996,GO:0006082,GO:0006518,GO:0006575,GO:0006725,GO:0006726,GO:0006728,GO:0006732,GO:0006749,GO:0006766,GO:0006767,GO:0006790,GO:0006805,GO:0006807,GO:0006873,GO:0006874,GO:0006875,GO:0006937,GO:…	ko00000,ko00001,ko01000,ko02000	Transporters		-1.23373	2.50484	0.191766	0.0600834	0.323428	0.509737	-1.35454	NaN	-1.01037	-0.522509
XP_054283943.1	XP_054283943.1 26S proteasome non-ATPase regulatory subunit 7 [Macrosteles quadrilineatus]	26S proteasome non-ATPase regulatory	GO:0000502,GO:0001775,GO:0002252,GO:0002263,GO:0002274,GO:0002275,GO:0002283,GO:0002366,GO:0002376,GO:0002443,GO:0002444,GO:0002446,GO:0003674,GO:0005488,GO:0005515,GO:0005575,GO:0005576,GO:0005622,GO:0005623,GO:0005634,GO:0005654,GO:0005737,GO:0005829,GO:0005838,GO:0006464,GO:0006508,GO:0006511,GO:0006807,GO:0006810,GO:0006887,GO:0006955,GO:0008150,GO:0008152,GO:0008541,GO:0009056,GO:0009057,GO:…	ko00000,ko00001,ko00002,ko03051	Proteasome		-1.22459	1.97429	1.77865	1.92163	2.009	2.37144	1.42833	0.131102	1.20592	0.417004
XP_054258752.1	XP_001605065.2 histone H2A.V [Nasonia vitripennis]	Histone H2A	GO:0000228,GO:0000785,GO:0000786,GO:0000790,GO:0000791,GO:0000792,GO:0000976,GO:0000977,GO:0000978,GO:0000979,GO:0000980,GO:0000987,GO:0001012,GO:0001046,GO:0001047,GO:0001067,GO:0001158,GO:0003674,GO:0003676,GO:0003677,GO:0003682,GO:0003690,GO:0005488,GO:0005575,GO:0005622,GO:0005623,GO:0005634,GO:0005694,GO:0005700,GO:0005701,GO:0005719,GO:0005720,GO:0006325,GO:0006342,GO:0006355,GO:0006357,GO:…	ko00000,ko00001,ko03019,ko03036,ko04147	Exosome		-1.22427	2.41458	0.499055	0.206326	-0.193522	0.133736	-1.22561	NaN	-0.652674	-1.31032
Eva_GFTU01011760.1.g11983;Eva_occam_tig00006638_pilon.g10032;Eva_occam_tig00213963_pilon.g73737	XP_054275042.1 nucleobindin-2 isoform X2 [Macrosteles quadrilineatus]	Calcium ion binding	GO:0000139,GO:0001965,GO:0002791,GO:0002792,GO:0003674,GO:0003676,GO:0003677,GO:0005102,GO:0005126,GO:0005164,GO:0005488,GO:0005509,GO:0005515,GO:0005575,GO:0005576,GO:0005615,GO:0005622,GO:0005623,GO:0005634,GO:0005635,GO:0005640,GO:0005737,GO:0005768,GO:0005769,GO:0005783,GO:0005788,GO:0005791,GO:0005793,GO:0005794,GO:0005795,GO:0005797,GO:0005798,GO:0005801,GO:0005802,GO:0005829,GO:0005886,GO:…	ko00000,ko04131	Membrane trafficking		-1.21777	1.45012	-1.62541	-2.19225	-1.59192	-2.41209	-2.52725	-2.50722	-3.505	-4.15328
Eva_GFTU01016513.1.g15701;Eva_tig00133759_pilon.g237109	XP_054277662.1 mitogen-activated protein kinase p38b-like isoform X2 [Macrosteles quadrilineatus]	Lipopolysaccharide kinase (Kdo/WaaP) family	GO:0000003,GO:0000075,GO:0000077,GO:0000165,GO:0000166,GO:0000187,GO:0000302,GO:0000303,GO:0000305,GO:0000902,GO:0000922,GO:0001501,GO:0001502,GO:0001525,GO:0001558,GO:0001568,GO:0001756,GO:0001775,GO:0001817,GO:0001819,GO:0001890,GO:0001932,GO:0001934,GO:0001944,GO:0002009,GO:0002062,GO:0002165,GO:0002225,GO:0002237,GO:0002251,GO:0002252,GO:0002263,GO:0002274,GO:0002275,GO:0002283,GO:0002366,GO:…	ko00000,ko00001,ko00002,ko01000,ko01001	Protein kinases		-1.21639	2.50453	-0.901803	-0.988621	-1.05489	-1.12434	-2.06201	-2.98004	-1.89384	-1.99935
Eva_GFTU01004380.1.g4859	XP_054262351.1 nidogen isoform X2 [Macrosteles quadrilineatus]	Calcium ion binding. It is involved in the biological process described with cell-matrix adhesion	GO:0000902,GO:0000904,GO:0001655,GO:0001764,GO:0001822,GO:0003674,GO:0005198,GO:0005201,GO:0005488,GO:0005515,GO:0005518,GO:0005575,GO:0005576,GO:0005604,GO:0005605,GO:0005623,GO:0005886,GO:0006928,GO:0006935,GO:0007154,GO:0007155,GO:0007160,GO:0007267,GO:0007268,GO:0007271,GO:0007275,GO:0007399,GO:0007409,GO:0007411,GO:0008104,GO:0008150,GO:0009605,GO:0009653,GO:0009986,GO:0009987,GO:0010810,GO:…	ko00000,ko04516	NaN		-1.20711	2.06755	-0.986047	-1.33513	-0.732419	-1.13899	-2.17737	NaN	-2.79801	-1.79038
XP_054266262.1;XP_054266270.1;XP_054266280.1;XP_054266289.1;XP_054266297.1;XP_054266306.1;XP_054266314.1;XP_054266323.1;XP_054266327.1;XP_054266336.1;XP_054266344.1;XP_054266354.1	XP_054266262.1 calcium/calmodulin-dependent protein kinase type II alpha chain isoform X1 [Macrosteles quadrilineatus]	binding. It is involved in the biological process described with protein phosphorylation	GO:0000003,GO:0000082,GO:0000165,GO:0000278,GO:0000902,GO:0000904,GO:0001505,GO:0001558,GO:0001666,GO:0001775,GO:0001932,GO:0001934,GO:0002026,GO:0002027,GO:0002028,GO:0002029,GO:0002030,GO:0002376,GO:0002790,GO:0002931,GO:0003008,GO:0003012,GO:0003013,GO:0003015,GO:0003254,GO:0003298,GO:0003300,GO:0003301,GO:0003674,GO:0003824,GO:0004672,GO:0004674,GO:0004683,GO:0004721,GO:0004722,GO:0004723,GO:…	ko00000,ko00001,ko01000,ko01001	Protein kinases		-1.19774	2.24277	-0.193845	0.385956	0.267388	-0.0787258	-0.785749	NaN	-0.947313	-1.57457
XP_054271178.1	XP_054271178.1 uncharacterized protein LOC128991919 [Macrosteles quadrilineatus]	NaN	NaN	NaN	NaN		-1.19393	1.5942	-0.668365	-0.829134	-0.679105	-0.907169	-2.89331	-2.01164	-2.0152	-0.939342
Eva_GFTU01013860.1.g13687	XP_054264951.1 peptidoglycan-recognition protein LF-like [Macrosteles quadrilineatus]	N-acetylmuramoyl-L-alanine amidase activity. It is involved in the biological process described with peptidoglycan catabolic process	GO:0000270,GO:0002376,GO:0003674,GO:0005488,GO:0005539,GO:0005575,GO:0005623,GO:0005886,GO:0005887,GO:0006022,GO:0006026,GO:0006027,GO:0006807,GO:0006950,GO:0006952,GO:0006955,GO:0008150,GO:0008152,GO:0009056,GO:0009057,GO:0009253,GO:0016020,GO:0016021,GO:0030203,GO:0031224,GO:0031226,GO:0042834,GO:0043170,GO:0044425,GO:0044459,GO:0044464,GO:0045087,GO:0050896,GO:0071704,GO:0071944,GO:0097367,GO:…	NaN	NaN		-1.18803	2.01969	0.683412	0.779301	0.468385	0.529293	-1.46608	-0.499575	-0.224102	-0.101971
Eva_GFTU01016050.1.g15347	XP_054288428.1 probable pyruvate dehydrogenase E1 component subunit alpha, mitochondrial [Macrosteles quadrilineatus]	The pyruvate dehydrogenase complex catalyzes the overall conversion of pyruvate to acetyl-CoA and CO(2)	GO:0003674,GO:0003824,GO:0004738,GO:0004739,GO:0005575,GO:0005622,GO:0005623,GO:0005634,GO:0005730,GO:0005737,GO:0005739,GO:0005759,GO:0005967,GO:0006082,GO:0006084,GO:0006085,GO:0006086,GO:0006090,GO:0006091,GO:0006099,GO:0006101,GO:0006139,GO:0006163,GO:0006164,GO:0006637,GO:0006725,GO:0006732,GO:0006733,GO:0006753,GO:0006790,GO:0006793,GO:0006796,GO:0006807,GO:0008150,GO:0008152,GO:0009058,GO:…	br01601,ko00000,ko00001,ko00002,ko01000	Enzymes		-1.18539	3.13489	1.49793	1.31338	1.10504	1.12852	-0.0465164	-0.261143	0.514507	0.096447
Eva_GFTU01009741.1.g10069	XP_054268260.1 venom carboxylesterase-6-like [Macrosteles quadrilineatus]	Belongs to the type-B carboxylesterase lipase family	GO:0000003,GO:0003674,GO:0003824,GO:0005575,GO:0005576,GO:0007276,GO:0007292,GO:0007320,GO:0007610,GO:0007617,GO:0007618,GO:0007619,GO:0007620,GO:0008150,GO:0008152,GO:0009056,GO:0009058,GO:0009987,GO:0010817,GO:0016787,GO:0016788,GO:0019098,GO:0019748,GO:0019953,GO:0022414,GO:0030728,GO:0032501,GO:0032504,GO:0034338,GO:0042445,GO:0042446,GO:0042810,GO:0042811,GO:0044237,GO:0044249,GO:0044550,GO:…	ko00000,ko00001,ko01000	Enzymes		-1.18226	2.41095	2.17562	2.15606	2.04848	1.92408	1.43192	0.209625	0.946396	0.98724
Eva_GFTU01011860.1.g12085;Eva_occam_tig00009057_pilon.g13482	KAG8285681.1 hypothetical protein J6590_075415 [Homalodisca vitripennis]	Na( ) H( ) exchange regulatory cofactor	GO:0003008,GO:0003674,GO:0005102,GO:0005198,GO:0005488,GO:0005515,GO:0005575,GO:0005622,GO:0005623,GO:0005634,GO:0005737,GO:0005886,GO:0006996,GO:0007010,GO:0007275,GO:0007423,GO:0007600,GO:0007605,GO:0008013,GO:0008022,GO:0008150,GO:0009966,GO:0009968,GO:0009987,GO:0010646,GO:0010648,GO:0012505,GO:0014066,GO:0014067,GO:0016020,GO:0016043,GO:0016247,GO:0016324,GO:0019899,GO:0019902,GO:0019904,GO:…	ko00000,ko00001,ko02000	Transporters		-1.18018	1.55889	-1.36327	-1.35795	-1.41644	-1.48435	-2.30077	-3.60327	-2.76826	-1.67043
Eva_GFTU01015812.1.g15170	XP_054276876.1 cytochrome c oxidase subunit 5B, mitochondrial-like [Macrosteles quadrilineatus]	Cytochrome c oxidase subunit	GO:0003674,GO:0003824,GO:0004129,GO:0005215,GO:0005575,GO:0005622,GO:0005623,GO:0005737,GO:0005739,GO:0005740,GO:0005743,GO:0005746,GO:0005751,GO:0006091,GO:0006119,GO:0006123,GO:0006139,GO:0006163,GO:0006164,GO:0006725,GO:0006753,GO:0006754,GO:0006793,GO:0006796,GO:0006807,GO:0006810,GO:0006811,GO:0006812,GO:0006839,GO:0007585,GO:0008150,GO:0008152,GO:0008324,GO:0009055,GO:0009058,GO:0009060,GO:…	ko00000,ko00001,ko00002	NaN		-1.1676	2.40595	2.18662	2.40681	2.49357	2.46387	1.3798	0.653261	1.81463	1.03278
Eva_GFTU01007732.1.g8034;Eva_GFTU01007733.1.g8035	XP_054259640.1 protein hu-li tai shao isoform X4 [Macrosteles quadrilineatus]	Class II Aldolase and Adducin N-terminal domain	GO:0000003,GO:0000212,GO:0000226,GO:0000902,GO:0000904,GO:0001709,GO:0003006,GO:0003008,GO:0003674,GO:0003779,GO:0005488,GO:0005515,GO:0005575,GO:0005576,GO:0005622,GO:0005623,GO:0005737,GO:0005886,GO:0006810,GO:0006928,GO:0006935,GO:0006996,GO:0007010,GO:0007015,GO:0007017,GO:0007049,GO:0007051,GO:0007098,GO:0007275,GO:0007276,GO:0007281,GO:0007282,GO:0007283,GO:0007292,GO:0007293,GO:0007294,GO:…	ko00000,ko04812	Cytoskeleton proteins		-1.16421	2.99446	-0.319898	-0.512205	-0.395888	-0.538048	-1.84285	-1.92037	-1.57645	-1.08321
Eva_GFTU01009113.1.g9443	XP_054267907.1 protein transport protein Sec31A-like [Macrosteles quadrilineatus]	Vesicle associated protein	GO:0001889,GO:0002376,GO:0002474,GO:0002478,GO:0002495,GO:0002504,GO:0003674,GO:0005198,GO:0005488,GO:0005515,GO:0005575,GO:0005622,GO:0005623,GO:0005737,GO:0005768,GO:0005783,GO:0005789,GO:0005794,GO:0005795,GO:0005798,GO:0005829,GO:0006810,GO:0006888,GO:0006900,GO:0006901,GO:0006903,GO:0006950,GO:0006986,GO:0006996,GO:0007029,GO:0007154,GO:0007165,GO:0007275,GO:0008150,GO:0009987,GO:0010033,GO:…	ko00000,ko00001,ko00002,ko04131	Membrane trafficking		-1.15648	1.58686	0.329936	-0.0106621	-0.117381	-0.309422	-1.43167	-2.10258	-0.759071	-0.440123
sulcia_00024_ATP_synthase_subunit_c	WP_020931584.1 ATP synthase F0 subunit C [Candidatus Karelsulcia muelleri]	F(1)F(0) ATP synthase produces ATP from ADP in the presence of a proton or sodium gradient. F-type ATPases consist of two structural domains, F(1) containing the extramembraneous catalytic core and F(0) containing the membrane proton channel, linked together by a central stalk and a peripheral stalk. During catalysis, ATP synthesis in the catalytic domain of F(1) is coupled via a rotary mechanism…	GO:0003674,GO:0003824,GO:0005215,GO:0005575,GO:0005622,GO:0005623,GO:0006139,GO:0006163,GO:0006164,GO:0006725,GO:0006753,GO:0006754,GO:0006793,GO:0006796,GO:0006807,GO:0006810,GO:0006811,GO:0006812,GO:0008150,GO:0008152,GO:0008324,GO:0009058,GO:0009117,GO:0009123,GO:0009124,GO:0009126,GO:0009127,GO:0009141,GO:0009142,GO:0009144,GO:0009145,GO:0009150,GO:0009152,GO:0009156,GO:0009161,GO:0009165,GO:…	ko00000,ko00001,ko00002,ko00194	NaN		-1.15031	2.63462	-1.43594	-1.35472	-1.18324	-1.48157	-2.68435	-2.78537	NaN	-2.07281
Eva_GFTU01012488.1.g12733	XP_046665365.1 uncharacterized protein LOC124357527 [Homalodisca vitripennis]	Belongs to the TRAFAC class dynamin-like GTPase superfamily. Dynamin Fzo YdjA family	GO:0002115,GO:0005575,GO:0005622,GO:0005623,GO:0005737,GO:0005783,GO:0005788,GO:0006810,GO:0006811,GO:0006812,GO:0006816,GO:0008150,GO:0012505,GO:0014823,GO:0014850,GO:0014873,GO:0014874,GO:0016528,GO:0016529,GO:0030001,GO:0031974,GO:0033018,GO:0043226,GO:0043227,GO:0043229,GO:0043231,GO:0043233,GO:0043502,GO:0044057,GO:0044422,GO:0044424,GO:0044432,GO:0044444,GO:0044446,GO:0044464,GO:0048583,GO:…	NaN	NaN		-1.13748	2.38746	2.37378	2.51127	2.51486	2.29094	1.67113	0.686651	1.70805	1.07509
Eva_GFTU01010166.1.g10450	XP_054257309.1 alpha-tocopherol transfer protein-like [Macrosteles quadrilineatus]	CRAL/TRIO domain	NaN	ko00000	NaN		-1.13503	1.78814	0.151294	0.381577	0.0881662	0.231085	-0.883142	-1.70638	-0.0635719	-1.03491
Eva_occam_tig00212777_pilon.g70599	XP_054268580.1 arginine kinase isoform X1 [Macrosteles quadrilineatus]	Belongs to the ATP guanido phosphotransferase family	GO:0003674,GO:0003824,GO:0004054,GO:0006793,GO:0006796,GO:0008150,GO:0008152,GO:0009987,GO:0016301,GO:0016310,GO:0016740,GO:0016772,GO:0016775,GO:0019202,GO:0044237	ko00000,ko00001,ko00002,ko01000,ko04147	Exosome		-1.13393	2.20406	7.41827	7.12267	7.13944	7.06361	6.39919	5.4854	5.73153	6.59216
Eva_GFTU01007193.1.g7503;Eva_occam_tig00005263_pilon.g8307;Eva_tig00132109_pilon.g224362	XP_054283982.1 damage-control phosphatase ARMT1-like isoform X2 [Macrosteles quadrilineatus]	protein alkylation	GO:0003674,GO:0003824,GO:0005488,GO:0005515,GO:0006464,GO:0006479,GO:0006807,GO:0008150,GO:0008152,GO:0008168,GO:0008171,GO:0008213,GO:0008276,GO:0008757,GO:0009987,GO:0010340,GO:0016740,GO:0016741,GO:0019538,GO:0019899,GO:0032259,GO:0036211,GO:0043170,GO:0043412,GO:0043414,GO:0044237,GO:0044238,GO:0044260,GO:0044267,GO:0048583,GO:0050789,GO:0050794,GO:0051998,GO:0065007,GO:0071704,GO:0080134,GO:…	NaN	NaN		-1.12932	1.25223	-0.862449	-1.18714	-1.17987	-1.73464	-2.05791	-3.67942	-1.73778	-2.00627
Eva_GFTU01003036.1.g3496;Eva_GFTU01003037.1.g3497	XP_054267628.1 RNA-binding protein lark-like isoform X1 [Macrosteles quadrilineatus]	Zinc knuckle	GO:0000003,GO:0000375,GO:0000377,GO:0000398,GO:0003006,GO:0003674,GO:0003676,GO:0003723,GO:0003729,GO:0005488,GO:0005575,GO:0005622,GO:0005623,GO:0005634,GO:0005737,GO:0006139,GO:0006396,GO:0006397,GO:0006417,GO:0006725,GO:0006807,GO:0006810,GO:0006996,GO:0007010,GO:0007275,GO:0007276,GO:0007281,GO:0007283,GO:0007292,GO:0007300,GO:0007303,GO:0007562,GO:0007563,GO:0007610,GO:0007622,GO:0007623,GO:…	ko00000,ko03041	Spliceosome		-1.10958	2.14902	0.786151	0.816469	0.886237	0.867989	-0.382376	-0.964741	0.351748	-0.0861206
Eva_tig00000211_pilon.g1487	XP_054264599.1 uncharacterized protein LOC128987657 isoform X6 [Macrosteles quadrilineatus]	Myofilin	GO:0005575,GO:0005622,GO:0005623,GO:0005737,GO:0030016,GO:0030017,GO:0031672,GO:0043226,GO:0043228,GO:0043229,GO:0043232,GO:0043292,GO:0044422,GO:0044424,GO:0044444,GO:0044449,GO:0044464,GO:0099080,GO:0099081,GO:0099512	NaN	NaN		-1.10599	1.87039	3.35967	3.70371	3.65174	3.85987	3.39184	2.17146	2.05627	2.53145
Eva_GFTU01013078.1.g13194	XP_046684318.1 1,5-anhydro-D-fructose reductase-like isoform X3 [Homalodisca vitripennis]	Aldo/keto reductase family	NaN	ko00000,ko00001,ko00002,ko01000,ko04147	Exosome		-1.1	2.21371	-1.24531	-1.64228	-1.57329	-1.73505	-3.20751	-2.64619	-2.72235	-2.01987
Eva_GFTU01014637.1.g14284	XP_054290684.1 protein lethal(2)essential for life-like [Macrosteles quadrilineatus]	Hsp20/alpha crystallin family	GO:0000003,GO:0000165,GO:0000226,GO:0000302,GO:0000502,GO:0001101,GO:0001540,GO:0001558,GO:0001654,GO:0001666,GO:0001817,GO:0001819,GO:0001932,GO:0001933,GO:0002088,GO:0002931,GO:0003008,GO:0003012,GO:0003674,GO:0003779,GO:0004857,GO:0004860,GO:0005080,GO:0005198,GO:0005212,GO:0005488,GO:0005515,GO:0005575,GO:0005622,GO:0005623,GO:0005634,GO:0005654,GO:0005737,GO:0005739,GO:0005759,GO:0005794,GO:…	ko00000,ko00001,ko03041,ko03110,ko04147	Exosome		-1.09937	1.75753	1.39157	1.76935	1.66392	1.48554	1.16674	-0.250032	0.123259	0.872946
Eva_occam_tig00017784_pilon.g23863	XP_054265332.1 thioredoxin-like protein 1 [Macrosteles quadrilineatus]	PITH domain	GO:0003674,GO:0003824,GO:0004791,GO:0005575,GO:0005622,GO:0005623,GO:0005737,GO:0005829,GO:0006950,GO:0006979,GO:0008150,GO:0008152,GO:0009636,GO:0009987,GO:0015035,GO:0015036,GO:0016209,GO:0016491,GO:0016651,GO:0016667,GO:0016668,GO:0016671,GO:0019725,GO:0033554,GO:0034599,GO:0042221,GO:0042592,GO:0044424,GO:0044444,GO:0044464,GO:0045454,GO:0047134,GO:0050789,GO:0050794,GO:0050896,GO:0051716,GO:…	NaN	NaN		-1.09697	1.57977	0.535832	0.580399	0.49368	0.105749	-0.159161	-1.72972	-0.367922	-0.415424
Eva_occam_tig00219116_pilon.g84371	XP_054285625.1 venom carboxylesterase-6-like [Macrosteles quadrilineatus]	Belongs to the type-B carboxylesterase lipase family	GO:0000003,GO:0003674,GO:0003824,GO:0005575,GO:0005576,GO:0007276,GO:0007292,GO:0007320,GO:0007610,GO:0007617,GO:0007618,GO:0007619,GO:0007620,GO:0008150,GO:0008152,GO:0009056,GO:0009058,GO:0009987,GO:0010817,GO:0016787,GO:0016788,GO:0019098,GO:0019748,GO:0019953,GO:0022414,GO:0030728,GO:0032501,GO:0032504,GO:0034338,GO:0042445,GO:0042446,GO:0042810,GO:0042811,GO:0044237,GO:0044249,GO:0044550,GO:…	ko00000,ko00001,ko01000	Enzymes		-1.09595	1.3782	0.937343	-0.0318832	0.776191	0.547016	-0.829306	-0.468132	-1.29917	0.441463
Eva_GFTU01014200.1.g13942	XP_054258553.1 probable nuclear transport factor 2 isoform X1 [Macrosteles quadrilineatus]	Nuclear transport factor 2 (NTF2) domain	GO:0000060,GO:0001817,GO:0001818,GO:0002225,GO:0002682,GO:0002684,GO:0002697,GO:0002699,GO:0002700,GO:0002702,GO:0002759,GO:0002760,GO:0002784,GO:0002805,GO:0002807,GO:0002831,GO:0002833,GO:0002920,GO:0002922,GO:0003674,GO:0005198,GO:0005215,GO:0005488,GO:0005515,GO:0005575,GO:0005622,GO:0005623,GO:0005634,GO:0005635,GO:0005640,GO:0005643,GO:0005654,GO:0005737,GO:0005829,GO:0006606,GO:0006611,GO:…	NaN	NaN		-1.09475	1.52331	0.796323	0.446812	0.683434	0.495241	-0.333773	-1.26086	-0.854715	0.492161
sulcia_00209_Glyceraldehyde-3-phosphate_dehydrogenase_A	WP_075049071.1 type I glyceraldehyde-3-phosphate dehydrogenase [Candidatus Karelsulcia muelleri]	Belongs to the glyceraldehyde-3-phosphate dehydrogenase family	NaN	ko00000,ko00001,ko00002,ko01000,ko04131,ko04147	Exosome		-1.09064	2.99997	1.21319	1.51157	1.72248	1.56327	0.261396	0.158117	0.393736	0.834698
Eva_GFTU01009443.1.g9767	XP_054268036.1 uncharacterized protein LOC128989922 isoform X5 [Macrosteles quadrilineatus]	It is involved in the biological process described with cell redox homeostasis	NaN	NaN	NaN		-1.08969	2.62295	3.03779	2.92448	2.91646	2.8609	2.05553	1.52448	2.34411	1.45678
Eva_GFTU01009035.1.g9351	XP_054259067.1 dihydropteridine reductase isoform X1 [Macrosteles quadrilineatus]	activity. It is involved in the biological process described with metabolic process	GO:0000166,GO:0001889,GO:0003674,GO:0003824,GO:0004155,GO:0005488,GO:0005515,GO:0005575,GO:0005622,GO:0005623,GO:0005737,GO:0005829,GO:0006066,GO:0006082,GO:0006091,GO:0006520,GO:0006558,GO:0006559,GO:0006725,GO:0006729,GO:0006732,GO:0006807,GO:0007275,GO:0008150,GO:0008152,GO:0009055,GO:0009056,GO:0009058,GO:0009063,GO:0009072,GO:0009074,GO:0009108,GO:0009719,GO:0009725,GO:0009987,GO:0010033,GO:…	ko00000,ko00001,ko01000	Enzymes		-1.08754	1.84743	1.71686	1.18468	0.73496	1.27618	-0.0624161	-0.0736065	0.876369	-0.177835
XP_054276310.1	XP_054276310.1 proteasome subunit beta type-1 [Macrosteles quadrilineatus]	Threonine-type endopeptidase activity. It is involved in the biological process described with proteolysis involved in cellular protein catabolic process	GO:0000502,GO:0001775,GO:0002252,GO:0002263,GO:0002274,GO:0002275,GO:0002283,GO:0002366,GO:0002376,GO:0002443,GO:0002444,GO:0002446,GO:0003674,GO:0005488,GO:0005515,GO:0005575,GO:0005576,GO:0005622,GO:0005623,GO:0005634,GO:0005654,GO:0005737,GO:0005829,GO:0005839,GO:0006464,GO:0006508,GO:0006511,GO:0006807,GO:0006810,GO:0006887,GO:0006955,GO:0008150,GO:0008152,GO:0009056,GO:0009057,GO:0009987,GO:…	ko00000,ko00001,ko00002,ko01000,ko01002,ko03051	Proteasome		-1.0861	1.84486	0.784621	0.335617	0.61008	0.475256	-0.316351	-1.28266	-0.693424	0.153627
Eva_TRINITY_DN5497_c0_g1_i2.g1387	XP_054288979.1 uncharacterized protein LOC129004423 [Macrosteles quadrilineatus]	NaN	NaN	NaN	NaN		-1.08566	2.98036	-0.301782	-0.728769	-0.787944	-1.16407	-1.87689	-1.68671	-1.92097	-1.84065
Nasuia_00024	ALP69962.1 Chaperone protein DnaK [Candidatus Nasuia deltocephalinicola]	Heat shock 70 kDa protein	GO:0000166,GO:0000988,GO:0000989,GO:0003674,GO:0003824,GO:0005488,GO:0005515,GO:0005524,GO:0005575,GO:0005622,GO:0005623,GO:0005737,GO:0005829,GO:0006457,GO:0006458,GO:0006950,GO:0006986,GO:0008144,GO:0008150,GO:0008270,GO:0009266,GO:0009408,GO:0009628,GO:0009889,GO:0009987,GO:0010033,GO:0010556,GO:0016043,GO:0016462,GO:0016787,GO:0016817,GO:0016818,GO:0016887,GO:0016989,GO:0017076,GO:0017111,GO:…	ko00000,ko00001,ko03019,ko03029,ko03110,ko04147	Exosome		-1.08456	1.55954	2.69243	2.41667	1.71166	2.0552	0.259514	1.54446	1.14668	1.58706
XP_054268032.1;XP_054268033.1;XP_054268034.1;XP_054268035.1;XP_054268036.1;XP_054268037.1;XP_054268038.1;XP_054268039.1;XP_054268040.1	XP_054268032.1 uncharacterized protein LOC128989922 isoform X1 [Macrosteles quadrilineatus]	It is involved in the biological process described with cell redox homeostasis	NaN	NaN	NaN		-1.06901	2.08682	1.8921	1.91	1.89104	1.99903	1.1154	0.548967	1.48479	0.266994
Eva_GFTU01002641.1.g3128	XP_054261805.1 leucine-rich PPR motif-containing protein, mitochondrial isoform X2 [Macrosteles quadrilineatus]	PPR repeat	GO:0000228,GO:0000793,GO:0000794,GO:0000959,GO:0000960,GO:0000961,GO:0000963,GO:0000965,GO:0002082,GO:0003674,GO:0003676,GO:0003677,GO:0003697,GO:0003723,GO:0003729,GO:0003730,GO:0003824,GO:0004518,GO:0004519,GO:0005488,GO:0005515,GO:0005575,GO:0005622,GO:0005623,GO:0005634,GO:0005635,GO:0005637,GO:0005640,GO:0005654,GO:0005694,GO:0005737,GO:0005739,GO:0005759,GO:0005856,GO:0005874,GO:0006139,GO:…	ko00000,ko03029	Mitochondrial biogenesis		-1.06852	2.22771	-0.00999737	0.217327	0.0943308	0.133919	-0.813194	-1.6901	-0.529819	-0.80541
Eva_tig00015086_pilon.g83106	KAF4523131.1 hypothetical protein B566_EDAN003146, partial [Ephemera danica]	Core component of nucleosome. Nucleosomes wrap and compact DNA into chromatin, limiting DNA accessibility to the cellular machineries which require DNA as a template. Histones thereby play a central role in transcription regulation, DNA repair, DNA replication and chromosomal stability. DNA accessibility is regulated via a complex set of post-translational modifications of histones, also called h…	GO:0005575,GO:0005622,GO:0005623,GO:0005634,GO:0005694,GO:0043226,GO:0043227,GO:0043228,GO:0043229,GO:0043231,GO:0043232,GO:0044424,GO:0044464	ko00000,ko00001,ko03036	Chromosome and associated proteins		-1.06787	2.4913	4.57376	4.45214	4.69456	4.77433	3.7103	2.91561	3.81327	3.78412
Eva_tig00005255_pilon.g32751	BAN63378.1 peptidoglycan recognition protein [Nephotettix cincticeps]	Peptidoglycan recognition protein 3	GO:0000270,GO:0001817,GO:0001818,GO:0001906,GO:0001932,GO:0001933,GO:0002218,GO:0002221,GO:0002225,GO:0002237,GO:0002252,GO:0002253,GO:0002376,GO:0002682,GO:0002683,GO:0002684,GO:0002694,GO:0002695,GO:0002697,GO:0002698,GO:0002699,GO:0002700,GO:0002702,GO:0002757,GO:0002758,GO:0002759,GO:0002760,GO:0002764,GO:0002784,GO:0002786,GO:0002803,GO:0002805,GO:0002807,GO:0002808,GO:0002813,GO:0002831,GO:…	ko00000	NaN	Symbiosis-related gene	-1.06753	1.99916	-1.59252	-1.51422	-1.76241	-1.71033	-3.27573	-2.509	-3.04934	-2.01551
Eva_GFTU01007192.1.g7502	XP_054271261.1 nuclear receptor coactivator 5 [Macrosteles quadrilineatus]	RNA recognition motif	NaN	NaN	NaN		-1.06342	2.23154	-0.370908	-0.705704	-0.264623	-0.867859	-1.61594	NaN	-1.28365	-1.94748
Eva_tig00027965_pilon.g135536	XP_054277282.1 heterogeneous nuclear ribonucleoprotein K [Macrosteles quadrilineatus]	RNA binding	GO:0000003,GO:0000122,GO:0000228,GO:0000375,GO:0000377,GO:0000398,GO:0000785,GO:0000790,GO:0000976,GO:0000977,GO:0000978,GO:0000981,GO:0000982,GO:0000987,GO:0001012,GO:0001067,GO:0001077,GO:0001101,GO:0001228,GO:0001541,GO:0001558,GO:0001654,GO:0001655,GO:0001678,GO:0001822,GO:0001889,GO:0002376,GO:0002520,GO:0002526,GO:0003006,GO:0003674,GO:0003676,GO:0003677,GO:0003690,GO:0003697,GO:0003700,GO:…	ko00000,ko00001,ko00002,ko01000,ko01003,ko03041	Spliceosome		-1.06114	4.68276	0.952786	0.767893	1.05826	0.874954	-0.176672	-0.305166	-0.110691	0.00184441
Eva_GFTU01008528.1.g8814	XP_054266357.1 UMP-CMP kinase-like [Macrosteles quadrilineatus]	Catalyzes the phosphorylation of pyrimidine nucleoside monophosphates at the expense of ATP. Plays an important role in de novo pyrimidine nucleotide biosynthesis. Has preference for UMP and CMP as phosphate acceptors	GO:0000003,GO:0003674,GO:0003824,GO:0004127,GO:0004550,GO:0004849,GO:0005575,GO:0005622,GO:0005623,GO:0005634,GO:0005730,GO:0005737,GO:0005829,GO:0006082,GO:0006139,GO:0006165,GO:0006206,GO:0006207,GO:0006213,GO:0006220,GO:0006221,GO:0006222,GO:0006225,GO:0006227,GO:0006240,GO:0006725,GO:0006753,GO:0006793,GO:0006796,GO:0006807,GO:0008150,GO:0008152,GO:0009041,GO:0009058,GO:0009112,GO:0009116,GO:…	ko00000,ko00001,ko00002,ko01000	Enzymes		-1.06042	1.79216	0.932878	0.81432	1.07105	1.15267	0.155903	-0.974056	0.104248	0.443155
Eva_GFTU01016429.1.g15635;Eva_tig00011873_pilon.g67021	XP_054274962.1 methionine aminopeptidase 2-like [Macrosteles quadrilineatus]	Cotranslationally removes the N-terminal methionine from nascent proteins. The N-terminal methionine is often cleaved when the second residue in the primary sequence is small and uncharged (Met-Ala-, Cys, Gly, Pro, Ser, Thr, or Val)	GO:0000003,GO:0003674,GO:0003824,GO:0004177,GO:0005575,GO:0005622,GO:0005623,GO:0005737,GO:0005829,GO:0005886,GO:0006464,GO:0006508,GO:0006807,GO:0007276,GO:0008150,GO:0008152,GO:0008233,GO:0008235,GO:0008237,GO:0008238,GO:0008277,GO:0009966,GO:0009987,GO:0010467,GO:0010646,GO:0016020,GO:0016485,GO:0016787,GO:0018193,GO:0018206,GO:0019538,GO:0019953,GO:0022400,GO:0022414,GO:0023051,GO:0031365,GO:…	ko00000,ko01000,ko01002	Peptidases and inhibitors		-1.06034	1.96769	-1.19753	-1.55934	-1.31864	-1.58731	-2.39559	-3.25108	-1.95538	-2.30215
Eva_occam_tig00014666_pilon.g20258	XP_046667689.1 uncharacterized protein LOC124359192 isoform X4 [Homalodisca vitripennis]	NaN	NaN	NaN	NaN		-1.05881	1.69381	-0.441522	0.183975	0.0316343	0.00295448	-0.215883	-1.44535	-1.20529	-1.59167
Eva_tig00142208_pilon.g279879	XP_054275593.1 succinyl-CoA:3-ketoacid coenzyme A transferase 1, mitochondrial [Macrosteles quadrilineatus]	Key enzyme for ketone body catabolism. Transfers the CoA moiety from succinate to acetoacetate. Formation of the enzyme-CoA intermediate proceeds via an unstable anhydride species formed between the carboxylate groups of the enzyme and substrate	GO:0002791,GO:0002793,GO:0003674,GO:0003824,GO:0005488,GO:0005515,GO:0005575,GO:0005622,GO:0005623,GO:0005634,GO:0005654,GO:0005737,GO:0005739,GO:0005759,GO:0006091,GO:0006950,GO:0007275,GO:0007399,GO:0007417,GO:0007420,GO:0007507,GO:0007584,GO:0008150,GO:0008152,GO:0008260,GO:0008410,GO:0009056,GO:0009605,GO:0009636,GO:0009719,GO:0009725,GO:0009888,GO:0009987,GO:0009991,GO:0010033,GO:0010646,GO:…	ko00000,ko00001,ko01000	Enzymes		-1.05723	1.47828	-0.349702	-0.728998	-1.07659	-0.946278	-1.72405	NaN	-2.52225	-1.25158
Eva_GFTU01017606.1.g16424	XP_054288144.1 ubiquilin-4-like [Macrosteles quadrilineatus]	Heat shock chaperonin-binding motif.	GO:0000045,GO:0001666,GO:0002090,GO:0002091,GO:0002682,GO:0002683,GO:0003674,GO:0005102,GO:0005488,GO:0005515,GO:0005575,GO:0005622,GO:0005623,GO:0005634,GO:0005654,GO:0005737,GO:0005773,GO:0005776,GO:0005783,GO:0005789,GO:0005829,GO:0005886,GO:0006508,GO:0006511,GO:0006807,GO:0006914,GO:0006950,GO:0006996,GO:0007033,GO:0008150,GO:0008152,GO:0008277,GO:0009056,GO:0009057,GO:0009628,GO:0009892,GO:…	ko00000,ko00001,ko03051,ko04131	Membrane trafficking		-1.05679	4.70521	1.66922	1.73397	1.82568	1.42993	0.648798	0.55002	0.639854	0.592966
Nasuia_00061	WP_259288775.1 5-methyltetrahydropteroyltriglutamate--homocysteine S-methyltransferase [Candidatus Nasuia deltocephalinicola]	Catalyzes the transfer of a methyl group from 5- methyltetrahydrofolate to homocysteine resulting in methionine formation	NaN	ko00000,ko00001,ko00002,ko01000	Enzymes		-1.04988	1.52878	-1.22238	-0.32361	-0.515367	-0.730713	-2.3973	-1.74264	-1.95591	-0.895742
Eva_GFTU01016606.1.g15769	XP_054272403.1 5'-nucleotidase domain-containing protein 1 [Macrosteles quadrilineatus]	5' nucleotidase family	GO:0003674,GO:0003824,GO:0006793,GO:0006796,GO:0008150,GO:0008152,GO:0008252,GO:0008253,GO:0009987,GO:0016311,GO:0016787,GO:0016788,GO:0016791,GO:0042578,GO:0044237	NaN	NaN		-1.04854	3.99873	-0.652844	-0.598373	-0.622756	-0.743399	-1.51301	NaN	-1.86629	-1.72935
Eva_GFTU01017324.1.g16277	XP_054289660.1 probable NADH dehydrogenase [ubiquinone] 1 alpha subcomplex subunit 12 [Macrosteles quadrilineatus]	Accessory subunit of the mitochondrial membrane respiratory chain NADH dehydrogenase (Complex I), that is believed not to be involved in catalysis. Complex I functions in the transfer of electrons from NADH to the respiratory chain. The immediate electron acceptor for the enzyme is believed to be ubiquinone	GO:0003674,GO:0003824,GO:0003954,GO:0005575,GO:0005622,GO:0005623,GO:0005737,GO:0005739,GO:0005740,GO:0005743,GO:0005746,GO:0005747,GO:0005829,GO:0006091,GO:0006119,GO:0006120,GO:0006139,GO:0006163,GO:0006725,GO:0006753,GO:0006793,GO:0006796,GO:0006807,GO:0006950,GO:0006979,GO:0006996,GO:0007005,GO:0007585,GO:0008137,GO:0008150,GO:0008152,GO:0009117,GO:0009123,GO:0009126,GO:0009141,GO:0009144,GO:…	ko00000,ko00001,ko00002,ko03029	Mitochondrial biogenesis		-1.04582	2.33296	0.775071	1.22312	1.01735	0.993296	0.0749245	-0.689558	0.29648	0.143694
Eva_GFTU01011966.1.g12197;Eva_occam_tig00013542_pilon.g18835;Eva_tig00006044_pilon.g36703	XP_046658985.1 LOW QUALITY PROTEIN: protein phosphatase 1B-like [Homalodisca vitripennis]	It is involved in the biological process described with protein dephosphorylation	GO:0000278,GO:0001654,GO:0001700,GO:0001745,GO:0001817,GO:0001818,GO:0001932,GO:0001933,GO:0002009,GO:0002165,GO:0002682,GO:0002683,GO:0002697,GO:0002698,GO:0002831,GO:0002832,GO:0003674,GO:0003824,GO:0004721,GO:0004722,GO:0005575,GO:0005622,GO:0005623,GO:0005634,GO:0005730,GO:0005737,GO:0005829,GO:0006464,GO:0006469,GO:0006470,GO:0006497,GO:0006498,GO:0006499,GO:0006793,GO:0006796,GO:0006807,GO:…	ko00000,ko00001,ko01000,ko01009	Protein phosphatases and associated proteins		-1.04185	2.3596	0.587264	0.43412	0.529809	0.0967388	-0.950521	NaN	-0.675066	-0.264008
Eva_TRINITY_DN11_c0_g4_i1.g1988;Eva_tig00010151_pilon.g58790;Eva_tig00020165_pilon.g105885;Eva_tig00056282_pilon.g188878	XP_054285896.1 uncharacterized protein LOC129002254 [Macrosteles quadrilineatus]	Xylose isomerase	NaN	ko00000,ko00001,ko01000	Enzymes		-1.04181	2.52634	1.55832	1.67037	1.4921	1.45035	0.877016	-0.101252	0.669376	0.558752
Eva_GFTU01007105.1.g7427;Eva_GFTU01007106.1.g7428	XP_054274133.1 protein 4.1 homolog isoform X2 [Macrosteles quadrilineatus]	FERM adjacent (FA)	GO:0000902,GO:0001700,GO:0002009,GO:0002165,GO:0002175,GO:0003002,GO:0003007,GO:0003008,GO:0003013,GO:0003015,GO:0003674,GO:0003779,GO:0005102,GO:0005198,GO:0005200,GO:0005488,GO:0005515,GO:0005575,GO:0005622,GO:0005623,GO:0005634,GO:0005654,GO:0005737,GO:0005829,GO:0005856,GO:0005886,GO:0005911,GO:0005918,GO:0005920,GO:0005938,GO:0006605,GO:0006612,GO:0006810,GO:0006886,GO:0006996,GO:0007009,GO:…	ko00000,ko04812	Cytoskeleton proteins		-1.03987	1.99069	-1.27376	-1.17746	-0.984626	-1.17765	-1.71911	NaN	-2.11811	-2.74249
Eva_GFTU01005537.1.g5945	XP_054275221.1 aminoacylase-1 isoform X1 [Macrosteles quadrilineatus]	Peptidase dimerisation domain	GO:0003674,GO:0003824,GO:0004046,GO:0005488,GO:0005515,GO:0005575,GO:0005576,GO:0005615,GO:0005622,GO:0005623,GO:0005737,GO:0005829,GO:0006805,GO:0006807,GO:0008150,GO:0008152,GO:0009056,GO:0009057,GO:0009410,GO:0009987,GO:0016787,GO:0016810,GO:0016811,GO:0019538,GO:0030163,GO:0031982,GO:0042221,GO:0042802,GO:0043170,GO:0043226,GO:0043227,GO:0043230,GO:0044237,GO:0044238,GO:0044421,GO:0044424,GO:…	ko00000,ko00001,ko00002,ko01000,ko01002,ko04147	Exosome		-1.03879	2.19603	0.740191	0.535782	0.537507	0.216013	-0.593422	-0.992184	-0.642345	0.102289
Eva_GFTU01015400.1.g14865	XP_054272243.1 NADH dehydrogenase [ubiquinone] 1 beta subcomplex subunit 4 [Macrosteles quadrilineatus]	NADH-ubiquinone oxidoreductase B15 subunit (NDUFB4)	GO:0003674,GO:0003824,GO:0003954,GO:0005575,GO:0005622,GO:0005623,GO:0005737,GO:0005739,GO:0005740,GO:0005743,GO:0005746,GO:0005747,GO:0006091,GO:0006119,GO:0006120,GO:0006139,GO:0006163,GO:0006725,GO:0006753,GO:0006793,GO:0006796,GO:0006807,GO:0008150,GO:0008152,GO:0009117,GO:0009123,GO:0009126,GO:0009141,GO:0009144,GO:0009150,GO:0009161,GO:0009167,GO:0009199,GO:0009205,GO:0009259,GO:0009987,GO:…	ko00000,ko00001,ko00002	NaN		-1.03841	2.44399	-0.600373	-0.626289	-0.828044	-0.732788	-1.38633	-1.8173	-1.41704	-2.32046
XP_054286344.1;XP_054286345.1;XP_054287285.1;XP_054287286.1	XP_054286344.1 beta-1,3-glucan-binding protein-like isoform X1 [Macrosteles quadrilineatus]	Hydrolase activity, hydrolyzing O-glycosyl compounds. It is involved in the biological process described with carbohydrate metabolic process	GO:0001530,GO:0001871,GO:0001872,GO:0002218,GO:0002220,GO:0002221,GO:0002238,GO:0002252,GO:0002253,GO:0002376,GO:0002429,GO:0002682,GO:0002684,GO:0002752,GO:0002757,GO:0002758,GO:0002764,GO:0002768,GO:0003674,GO:0005488,GO:0005575,GO:0005576,GO:0005623,GO:0006950,GO:0006952,GO:0007154,GO:0007165,GO:0007166,GO:0008150,GO:0008289,GO:0008329,GO:0009593,GO:0009595,GO:0009605,GO:0009607,GO:0009615,GO:…	ko00000,ko00001	NaN		-1.03441	1.18926	-1.52011	-1.50016	-1.30381	-1.64369	-3.55308	NaN	-2.06232	-1.96366
Eva_occam_tig00209529_pilon.g60192	XP_054279245.1 ejaculatory bulb-specific protein 3-like [Macrosteles quadrilineatus]	Insect pheromone-binding family, A10/OS-D	NaN	NaN	NaN		-1.03114	1.99329	1.97841	2.17164	2.56406	2.0508	1.59483	1.32292	1.2714	0.4512
Eva_GFTU01016514.1.g15702;Eva_occam_tig00008771_pilon.g13143;Eva_tig00025809_pilon.g128279	XP_054289217.1 neogenin-like [Macrosteles quadrilineatus]	Immunoglobulin C-2 Type	NaN	NaN	NaN		-1.02596	2.64307	-0.275605	-0.455845	-0.425967	-0.721581	-1.66968	-1.40529	-1.03855	-1.86933
XP_054266825.1;XP_054267853.1	XP_054266825.1 S-phase kinase-associated protein 1 [Macrosteles quadrilineatus]	It is involved in the biological process described with ubiquitin-dependent protein catabolic process	GO:0000003,GO:0000086,GO:0000132,GO:0000151,GO:0000165,GO:0000209,GO:0000226,GO:0000278,GO:0001932,GO:0001933,GO:0002376,GO:0003006,GO:0003674,GO:0003824,GO:0004842,GO:0005488,GO:0005515,GO:0005575,GO:0005622,GO:0005623,GO:0005634,GO:0005654,GO:0005737,GO:0005813,GO:0005815,GO:0005829,GO:0005856,GO:0006139,GO:0006259,GO:0006260,GO:0006261,GO:0006323,GO:0006325,GO:0006464,GO:0006468,GO:0006508,GO:…	ko00000,ko00001,ko00002,ko03036,ko04121	Ubiquitin system		-1.02457	1.11176	-0.30152	0.53628	-0.413938	0.134487	-1.11628	NaN	-1.78656	-0.204391
XP_054264704.1;XP_054264707.1	XP_054264704.1 PDZ and LIM domain protein Zasp-like isoform X1 [Macrosteles quadrilineatus]	Zinc-binding domain present in Lin-11, Isl-1, Mec-3.	GO:0001725,GO:0001952,GO:0003674,GO:0003779,GO:0005080,GO:0005488,GO:0005515,GO:0005575,GO:0005622,GO:0005623,GO:0005634,GO:0005737,GO:0005856,GO:0005886,GO:0005911,GO:0005912,GO:0005913,GO:0005915,GO:0005924,GO:0005925,GO:0005927,GO:0006996,GO:0007010,GO:0007275,GO:0007568,GO:0007610,GO:0007631,GO:0008092,GO:0008150,GO:0008340,GO:0009653,GO:0009987,GO:0010259,GO:0010810,GO:0010927,GO:0015629,GO:…	ko00000	NaN		-1.01781	2.71077	2.43979	2.77564	2.50103	2.53763	1.83987	1.03386	1.74508	1.56403
Eva_GFTU01000915.1.g1185	XP_054286543.1 uncharacterized protein LOC129002620 [Macrosteles quadrilineatus]	Belongs to the peptidase C1 family	GO:0000003,GO:0000323,GO:0001775,GO:0001890,GO:0001893,GO:0002252,GO:0002263,GO:0002274,GO:0002275,GO:0002283,GO:0002366,GO:0002376,GO:0002443,GO:0002444,GO:0002446,GO:0003006,GO:0003674,GO:0003824,GO:0004175,GO:0004197,GO:0004252,GO:0005488,GO:0005515,GO:0005518,GO:0005575,GO:0005576,GO:0005615,GO:0005622,GO:0005623,GO:0005634,GO:0005730,GO:0005737,GO:0005739,GO:0005764,GO:0005768,GO:0005773,GO:…	ko00000,ko00001,ko00536,ko01000,ko01002,ko03110,ko04147	Exosome		-1.01721	2.47475	1.46706	1.38282	1.39733	1.24782	0.210531	0.516399	-0.146193	0.845451
Eva_TRINITY_DN100170_c0_g1_i1.g3574	XP_054285779.1 cytochrome c oxidase subunit 6B2-like [Macrosteles quadrilineatus]	This protein is one of the nuclear-coded polypeptide chains of cytochrome c oxidase, the terminal oxidase in mitochondrial electron transport	GO:0003674,GO:0003824,GO:0004129,GO:0005215,GO:0005575,GO:0005622,GO:0005623,GO:0005737,GO:0005739,GO:0005740,GO:0005743,GO:0005746,GO:0005751,GO:0005758,GO:0006091,GO:0006810,GO:0006811,GO:0006812,GO:0006996,GO:0007005,GO:0008150,GO:0008152,GO:0008324,GO:0008535,GO:0009055,GO:0009987,GO:0015002,GO:0015075,GO:0015077,GO:0015078,GO:0015318,GO:0015672,GO:0016020,GO:0016043,GO:0016491,GO:0016675,GO:…	ko00000,ko00001,ko00002	NaN		-1.01348	1.02814	0.823852	2.40828	2.07105	2.09033	0.693905	0.599339	1.88781	0.158548
XP_054261784.1;XP_054261785.1;XP_054261786.1;XP_054261787.1;XP_054261788.1;XP_054261789.1	XP_054261784.1 uncharacterized protein LOC128985864 isoform X1 [Macrosteles quadrilineatus]	PET Domain	GO:0000122,GO:0001503,GO:0001649,GO:0003007,GO:0003205,GO:0003206,GO:0003674,GO:0003712,GO:0003713,GO:0005102,GO:0005488,GO:0005515,GO:0005575,GO:0005622,GO:0005623,GO:0005634,GO:0005654,GO:0005737,GO:0006355,GO:0006357,GO:0007154,GO:0007165,GO:0007275,GO:0007507,GO:0008134,GO:0008150,GO:0009653,GO:0009719,GO:0009725,GO:0009755,GO:0009887,GO:0009888,GO:0009889,GO:0009890,GO:0009891,GO:0009892,GO:…	ko00000,ko00001	NaN		-1.0133	1.87057	2.8009	3.07172	3.2186	3.57371	2.75684	1.55888	2.16461	2.1314
Eva_GFTU01013673.1.g13561;Eva_tig00140592_pilon.g274049	XP_054266247.1 uncharacterized protein LOC128988709 isoform X1 [Macrosteles quadrilineatus]	Trehalose-phosphatase	GO:0003674,GO:0003824,GO:0004805,GO:0005575,GO:0005622,GO:0005623,GO:0005737,GO:0005975,GO:0005984,GO:0005991,GO:0005992,GO:0006793,GO:0006796,GO:0006950,GO:0008150,GO:0008152,GO:0009058,GO:0009311,GO:0009312,GO:0009987,GO:0016051,GO:0016311,GO:0016787,GO:0016788,GO:0016791,GO:0019203,GO:0033554,GO:0034637,GO:0042578,GO:0044237,GO:0044238,GO:0044249,GO:0044262,GO:0044424,GO:0044464,GO:0046351,GO:…	ko00000,ko00001,ko01000,ko01003	Glycosyltransferases		-1.00665	1.70981	0.621892	0.695929	0.442967	0.411911	0.0983601	-1.34289	-0.403902	-0.205452
Eva_GFTU01013577.1.g13509	XP_054281036.1 NADH dehydrogenase [ubiquinone] 1 alpha subcomplex subunit 7-like [Macrosteles quadrilineatus]	NADH dehydrogenase (ubiquinone) activity. It is involved in the biological process described with ATP synthesis coupled electron transport	GO:0000313,GO:0003674,GO:0003735,GO:0003824,GO:0003954,GO:0005198,GO:0005575,GO:0005622,GO:0005623,GO:0005737,GO:0005739,GO:0005740,GO:0005743,GO:0005746,GO:0005747,GO:0005759,GO:0005761,GO:0005840,GO:0006091,GO:0006119,GO:0006120,GO:0006139,GO:0006163,GO:0006412,GO:0006518,GO:0006725,GO:0006753,GO:0006793,GO:0006796,GO:0006807,GO:0006996,GO:0007005,GO:0008137,GO:0008150,GO:0008152,GO:0009058,GO:…	ko00000,ko00001,ko00002	NaN		-1.00663	2.1519	0.119061	0.15395	-0.163787	-0.28397	-1.11186	-1.60192	-0.495821	-0.991655
Eva_GFTU01015884.1.g15229	XP_054288758.1 4-hydroxybutyrate coenzyme A transferase [Macrosteles quadrilineatus]	Acetyl-CoA hydrolase/transferase N-terminal domain	NaN	NaN	NaN		-1.00645	1.90395	3.31872	2.83618	2.9047	2.61129	2.11466	1.20057	2.01866	2.31118
Eva_GFTU01014525.1.g14204	XP_046682894.1 glutamate decarboxylase isoform X1 [Homalodisca vitripennis]	Pyridoxal-dependent decarboxylase conserved domain	GO:0001505,GO:0003008,GO:0003674,GO:0003824,GO:0004351,GO:0005488,GO:0005515,GO:0005575,GO:0005622,GO:0005623,GO:0005737,GO:0005886,GO:0005938,GO:0006082,GO:0006105,GO:0006464,GO:0006520,GO:0006536,GO:0006538,GO:0006540,GO:0006807,GO:0007154,GO:0007267,GO:0007268,GO:0007275,GO:0007399,GO:0007416,GO:0007528,GO:0007610,GO:0007611,GO:0007612,GO:0007626,GO:0007635,GO:0008021,GO:0008144,GO:0008150,GO:…	ko00000,ko00001,ko00002,ko01000	Enzymes		-1.00429	2.26686	-0.598001	-0.695391	-0.927018	-0.754665	-2.04278	NaN	-1.92187	-1.27954
XP_054265338.1	XP_054265338.1 transferrin [Macrosteles quadrilineatus]	Transferrin	NaN	NaN	NaN		-0.997238	2.69654	4.75632	4.59559	4.28805	4.51023	3.06646	3.67173	3.59671	3.82635
Eva_GFTU01001513.1.g1971	XP_054281757.1 calpain-A isoform X4 [Macrosteles quadrilineatus]	Belongs to the peptidase C2 family	GO:0000003,GO:0000323,GO:0000768,GO:0000785,GO:0001101,GO:0001666,GO:0001667,GO:0001701,GO:0001775,GO:0001824,GO:0002064,GO:0002065,GO:0002066,GO:0002252,GO:0002263,GO:0002274,GO:0002275,GO:0002283,GO:0002366,GO:0002376,GO:0002443,GO:0002444,GO:0002446,GO:0003002,GO:0003006,GO:0003674,GO:0003824,GO:0004175,GO:0004197,GO:0004198,GO:0005102,GO:0005198,GO:0005488,GO:0005509,GO:0005515,GO:0005575,GO:…	ko00000,ko00001,ko01000,ko01002	Peptidases and inhibitors		-0.99652	1.68267	-1.60587	-0.941236	-0.651698	-0.870293	-2.47934	-2.39116	-1.53028	-1.65441
Eva_GFTU01014746.1.g14373;Eva_GFTU01014747.1.g14374	XP_046674553.1 tripeptidyl-peptidase 2-like [Homalodisca vitripennis]	Tripeptidyl peptidase II	GO:0000209,GO:0003674,GO:0003824,GO:0004175,GO:0004177,GO:0005488,GO:0005515,GO:0005575,GO:0005622,GO:0005623,GO:0005634,GO:0005654,GO:0005737,GO:0005829,GO:0006464,GO:0006508,GO:0006807,GO:0008150,GO:0008152,GO:0008233,GO:0008236,GO:0008238,GO:0008240,GO:0009987,GO:0010883,GO:0010884,GO:0016043,GO:0016567,GO:0016604,GO:0016787,GO:0017171,GO:0019538,GO:0022607,GO:0031974,GO:0031981,GO:0032446,GO:…	ko00000,ko01000,ko01002,ko03110	Chaperones and folding catalysts		-0.995268	2.94389	-0.902331	-0.740639	-0.839738	-0.614244	-1.67128	NaN	-2.07211	-1.56514
Eva_GFTU01002773.1.g3254;Eva_tig00135695_pilon.g249618	XP_054263634.1 V-type proton ATPase subunit D [Macrosteles quadrilineatus]	ATPase activity, coupled to transmembrane movement of substances	GO:0000041,GO:0000221,GO:0001775,GO:0002252,GO:0002263,GO:0002274,GO:0002275,GO:0002283,GO:0002366,GO:0002376,GO:0002443,GO:0002444,GO:0002446,GO:0005575,GO:0005622,GO:0005623,GO:0005737,GO:0005773,GO:0005774,GO:0005829,GO:0005886,GO:0006810,GO:0006811,GO:0006812,GO:0006826,GO:0006873,GO:0006885,GO:0006887,GO:0006955,GO:0006996,GO:0007154,GO:0007165,GO:0007166,GO:0007167,GO:0007169,GO:0008104,GO:…	ko00000,ko00001,ko00002	NaN		-0.992246	2.12831	1.94589	1.59363	1.34884	1.35992	0.537182	0.143011	0.460772	1.13833
XP_054277801.1;XP_054278822.1	XP_054277801.1 trimeric intracellular cation channel type 1B.1-like [Macrosteles quadrilineatus]	Cation channel activity. It is involved in the biological process described with monovalent inorganic cation transport	GO:0003674,GO:0005215,GO:0005216,GO:0005227,GO:0005261,GO:0005267,GO:0005488,GO:0005515,GO:0005575,GO:0005622,GO:0005623,GO:0005634,GO:0005635,GO:0005737,GO:0005783,GO:0005789,GO:0006810,GO:0006811,GO:0006812,GO:0006813,GO:0008150,GO:0008324,GO:0009987,GO:0012505,GO:0015075,GO:0015077,GO:0015079,GO:0015267,GO:0015269,GO:0015318,GO:0015672,GO:0016020,GO:0016528,GO:0016529,GO:0022803,GO:0022836,GO:…	NaN	NaN		-0.991147	1.15405	-0.915826	0.202042	0.26122	0.0506744	-0.393335	-1.75541	-0.562218	-1.65552
XP_054282568.1;XP_054282569.1;XP_054282570.1;XP_054282571.1;XP_054282572.1;XP_054282573.1	XP_054282568.1 uncharacterized protein LOC128999867 isoform X1 [Macrosteles quadrilineatus]	PPPDE putative peptidase domain	GO:0003008,GO:0003012,GO:0003674,GO:0005488,GO:0005515,GO:0008150,GO:0032501,GO:0042802	NaN	NaN		-0.990468	1.80832	0.274669	0.48197	0.428531	0.407543	-0.590675	-1.41271	-0.078949	-0.286819
Eva_GFTU01006779.1.g7113;Eva_tig00050818_pilon.g180656	XP_054258131.1 uncharacterized protein LOC128983031 [Macrosteles quadrilineatus]	Kazal type serine protease inhibitors	GO:0003002,GO:0007275,GO:0007389,GO:0007444,GO:0007447,GO:0007450,GO:0008150,GO:0009888,GO:0009953,GO:0032501,GO:0032502,GO:0035220,GO:0035222,GO:0035295,GO:0048190,GO:0048513,GO:0048731,GO:0048856,GO:0060429	NaN	NaN		-0.989961	2.9381	1.442	1.61936	1.95174	1.45383	0.520033	0.640839	0.719444	NaN
XP_054267509.1	XP_054267509.1 glycogenin-1 isoform X3 [Macrosteles quadrilineatus]	Transferase activity, transferring glycosyl groups	GO:0000271,GO:0000323,GO:0001775,GO:0002252,GO:0002263,GO:0002274,GO:0002275,GO:0002283,GO:0002366,GO:0002376,GO:0002443,GO:0002444,GO:0002446,GO:0003674,GO:0003824,GO:0005488,GO:0005536,GO:0005575,GO:0005576,GO:0005622,GO:0005623,GO:0005737,GO:0005764,GO:0005773,GO:0005775,GO:0005829,GO:0005975,GO:0005976,GO:0005977,GO:0005978,GO:0006073,GO:0006091,GO:0006112,GO:0006810,GO:0006887,GO:0006955,GO:…	ko00000,ko00001,ko01000,ko01003	Glycosyltransferases		-0.98847	2.39233	2.71476	2.73808	2.99472	3.04315	1.87049	1.46655	1.76729	2.43251
Eva_GFTU01003463.1.g3889	XP_054275297.1 far upstream element-binding protein 3-like isoform X1 [Macrosteles quadrilineatus]	RNA binding	GO:0000003,GO:0000375,GO:0000381,GO:0000976,GO:0000977,GO:0000978,GO:0000981,GO:0000982,GO:0000987,GO:0001012,GO:0001067,GO:0001077,GO:0001205,GO:0001228,GO:0001505,GO:0002376,GO:0002520,GO:0003674,GO:0003676,GO:0003677,GO:0003690,GO:0003697,GO:0003700,GO:0003705,GO:0003723,GO:0003729,GO:0003730,GO:0005488,GO:0005515,GO:0005575,GO:0005622,GO:0005623,GO:0005634,GO:0005654,GO:0005737,GO:0005829,GO:…	ko00000,ko03019,ko03041	Spliceosome		-0.988354	3.05544	-0.0242739	0.0255909	0.274795	0.0716972	-0.934563	-1.30703	-0.660608	-0.703407
Eva_tig00030161_pilon.g142060	KAG8336142.1 hypothetical protein J6590_050342 [Homalodisca vitripennis]	NaN	NaN	NaN	NaN		-0.988042	1.22741	0.455535	-0.0701466	0.958247	0.767281	-1.07492	-0.501406	0.195387	NaN
Eva_GFTU01002605.1.g3091	XP_054271193.1 protein SCO1 homolog, mitochondrial [Macrosteles quadrilineatus]	Copper ion binding. It is involved in the biological process described with copper ion transport	GO:0003674,GO:0003824,GO:0004129,GO:0005215,GO:0005488,GO:0005507,GO:0005575,GO:0005622,GO:0005623,GO:0005737,GO:0005739,GO:0005740,GO:0005743,GO:0006091,GO:0006140,GO:0006810,GO:0006811,GO:0006812,GO:0006873,GO:0006875,GO:0006878,GO:0006996,GO:0007005,GO:0008150,GO:0008152,GO:0008324,GO:0008535,GO:0009055,GO:0009889,GO:0009891,GO:0009892,GO:0009893,GO:0009894,GO:0009895,GO:0009987,GO:0010562,GO:…	ko00000,ko00001,ko03021,ko03029	Mitochondrial biogenesis		-0.984717	1.39184	-0.925721	-0.694248	-0.787101	-0.948774	-1.73898	-2.90584	-1.32888	-1.32101
sulcia_00158_Phospho-2-dehydro-3-deoxyheptonate_aldolase	WP_020931695.1 bifunctional 3-deoxy-7-phosphoheptulonate synthase/chorismate mutase type II [Candidatus Karelsulcia muelleri]	chorismate mutase	NaN	ko00000,ko00001,ko00002,ko01000	Enzymes		-0.983253	1.87854	1.97656	2.134	1.94102	2.21502	0.726789	0.699732	1.02806	1.879
XP_054277282.1	XP_054277282.1 heterogeneous nuclear ribonucleoprotein K [Macrosteles quadrilineatus]	K homology RNA-binding domain	GO:0000003,GO:0000122,GO:0000228,GO:0000375,GO:0000377,GO:0000398,GO:0000785,GO:0000790,GO:0000976,GO:0000977,GO:0000978,GO:0000981,GO:0000982,GO:0000987,GO:0001012,GO:0001067,GO:0001077,GO:0001101,GO:0001228,GO:0001541,GO:0001558,GO:0001654,GO:0001655,GO:0001678,GO:0001822,GO:0001889,GO:0002376,GO:0002520,GO:0002526,GO:0003006,GO:0003674,GO:0003676,GO:0003677,GO:0003690,GO:0003697,GO:0003700,GO:…	ko00000,ko00001,ko00002,ko01000,ko01003,ko03041	Spliceosome		-0.97886	1.1494	-1.25699	-1.48441	-0.786122	-0.754452	-1.61343	-2.93738	-1.59725	NaN
Eva_GFTU01006101.1.g6478	XP_054279526.1 dihydropyrimidinase-like [Macrosteles quadrilineatus]	Amidohydrolase family	GO:0000902,GO:0000904,GO:0001505,GO:0001558,GO:0001975,GO:0002054,GO:0002058,GO:0002059,GO:0002061,GO:0003008,GO:0003674,GO:0003824,GO:0004157,GO:0005488,GO:0005515,GO:0005539,GO:0005575,GO:0005576,GO:0005615,GO:0005622,GO:0005623,GO:0005634,GO:0005737,GO:0005813,GO:0005815,GO:0005829,GO:0005856,GO:0005884,GO:0005886,GO:0006082,GO:0006139,GO:0006206,GO:0006207,GO:0006208,GO:0006210,GO:0006212,GO:…	ko00000,ko00001,ko00002,ko01000,ko04147	Exosome		-0.978368	1.98654	0.984433	0.825809	0.730319	0.713202	0.148653	-0.933783	-0.00104141	0.126463
XP_054275994.1;XP_054290711.1	XP_054275994.1 small ubiquitin-related modifier 3-like [Macrosteles quadrilineatus]	Ubiquitin-2 like Rad60 SUMO-like	GO:0000003,GO:0000226,GO:0000228,GO:0000278,GO:0000775,GO:0000776,GO:0000777,GO:0000779,GO:0000780,GO:0000793,GO:0000794,GO:0000902,GO:0000904,GO:0000940,GO:0001221,GO:0001222,GO:0001932,GO:0001934,GO:0002064,GO:0002065,GO:0002066,GO:0002165,GO:0002376,GO:0002520,GO:0002682,GO:0002684,GO:0003006,GO:0003674,GO:0003824,GO:0005102,GO:0005488,GO:0005515,GO:0005575,GO:0005622,GO:0005623,GO:0005634,GO:…	ko00000,ko00001,ko00002,ko03019,ko03029,ko04121,ko04812	Cytoskeleton proteins		-0.974028	2.32	-0.0288744	0.00891685	0.267602	-0.285366	-0.921564	-1.02266	-0.525492	-1.46412
Eva_GFTU01014633.1.g14282	XP_054284337.1 39S ribosomal protein L12, mitochondrial-like [Macrosteles quadrilineatus]	Ribosomal protein L7/L12 dimerisation domain	GO:0000313,GO:0000314,GO:0000315,GO:0000959,GO:0001558,GO:0003674,GO:0003676,GO:0003682,GO:0003723,GO:0003735,GO:0005198,GO:0005488,GO:0005515,GO:0005575,GO:0005622,GO:0005623,GO:0005737,GO:0005739,GO:0005740,GO:0005743,GO:0005759,GO:0005761,GO:0005762,GO:0005763,GO:0005840,GO:0006139,GO:0006351,GO:0006355,GO:0006390,GO:0006412,GO:0006414,GO:0006415,GO:0006518,GO:0006725,GO:0006807,GO:0006810,GO:…	br01610,ko00000,ko00001,ko00002,ko02000,ko03011	Ribosome		-0.970021	1.85535	2.14534	1.97416	2.16443	1.86933	1.20828	0.390257	1.70815	0.966497
Eva_GFTU01006756.1.g7095	WP_278924598.1 EF-hand domain-containing protein, partial [Pseudophaeobacter profundi]	troponin C	NaN	NaN	NaN		-0.969111	1.09319	1.16567	0.954212	1.08939	1.70526	1.42274	-0.634892	0.275394	-0.0251541
Eva_tig00019681_pilon.g104194;Eva_tig00059736_pilon.g192269	*	NaN	NaN	NaN	NaN		-0.966446	3.18631	1.32241	1.28681	1.14373	1.45172	0.241074	0.0108643	0.642136	0.44482
Eva_GFTU01010223.1.g10511	XP_021915326.1 importin-7 isoform X1 [Zootermopsis nevadensis]	Ran GTPase binding. It is involved in the biological process described with intracellular protein transport	GO:0000079,GO:0001654,GO:0001708,GO:0001736,GO:0001738,GO:0001745,GO:0001751,GO:0001754,GO:0001932,GO:0001933,GO:0002009,GO:0002165,GO:0002376,GO:0003002,GO:0003674,GO:0003676,GO:0003723,GO:0003824,GO:0005215,GO:0005488,GO:0005515,GO:0005575,GO:0005622,GO:0005623,GO:0005634,GO:0005635,GO:0005643,GO:0005654,GO:0005737,GO:0005829,GO:0005886,GO:0005887,GO:0005938,GO:0006469,GO:0006606,GO:0006810,GO:…	ko00000,ko00001,ko03009,ko03019	Messenger RNA biogenesis		-0.966431	1.30047	-1.12914	-0.885019	-0.544078	-1.39199	-2.22658	NaN	-2.41363	-1.22176
Eva_occam_tig00032778_pilon.g37900	XP_054282858.1 sodium/potassium-transporting ATPase subunit beta-2-like [Macrosteles quadrilineatus]	Sodium / potassium ATPase beta chain	GO:0003007,GO:0003008,GO:0005575,GO:0005623,GO:0005886,GO:0005887,GO:0005890,GO:0005911,GO:0005918,GO:0006810,GO:0006811,GO:0006812,GO:0007043,GO:0007155,GO:0007275,GO:0007399,GO:0007424,GO:0007507,GO:0007600,GO:0007605,GO:0008150,GO:0009653,GO:0009887,GO:0009987,GO:0010001,GO:0016020,GO:0016021,GO:0016043,GO:0019991,GO:0021782,GO:0022008,GO:0022607,GO:0022610,GO:0030054,GO:0030154,GO:0030424,GO:…	ko00000,ko00001,ko04090	CD molecules		-0.965179	2.0972	-0.192353	-0.442467	-0.467092	-0.663963	-1.01861	NaN	-1.8258	-1.37553
Eva_GFTU01014756.1.g14380	XP_054275976.1 failed axon connections-like isoform X1 [Macrosteles quadrilineatus]	Failed axon	GO:0000902,GO:0000904,GO:0007275,GO:0007399,GO:0007409,GO:0008150,GO:0009653,GO:0009987,GO:0016043,GO:0022008,GO:0030030,GO:0030154,GO:0030182,GO:0031175,GO:0032501,GO:0032502,GO:0032989,GO:0032990,GO:0048468,GO:0048666,GO:0048667,GO:0048699,GO:0048731,GO:0048812,GO:0048856,GO:0048858,GO:0048869,GO:0061564,GO:0071840,GO:0120036,GO:0120039	NaN	NaN		-0.963441	1.59024	0.553443	1.04135	1.44061	1.20127	0.23707	-0.667624	0.22777	0.585688
XP_054275685.1	XP_054275685.1 cytochrome c oxidase subunit 4 isoform 1, mitochondrial [Macrosteles quadrilineatus]	cytochrome-c oxidase activity	GO:0000278,GO:0001666,GO:0003674,GO:0003824,GO:0004129,GO:0005215,GO:0005575,GO:0005622,GO:0005623,GO:0005634,GO:0005737,GO:0005739,GO:0005740,GO:0005743,GO:0005746,GO:0005751,GO:0006091,GO:0006119,GO:0006123,GO:0006139,GO:0006163,GO:0006725,GO:0006753,GO:0006793,GO:0006796,GO:0006807,GO:0006810,GO:0006811,GO:0006812,GO:0006950,GO:0006996,GO:0007030,GO:0007049,GO:0007275,GO:0007399,GO:0007406,GO:…	ko00000,ko00001,ko00002	NaN		-0.956469	2.7176	4.22963	4.21413	4.07971	3.83128	3.11762	2.83882	3.5711	3.00133
Eva_GFTU01007403.1.g7705	XP_054282805.1 putative ATP synthase subunit f, mitochondrial [Macrosteles quadrilineatus]	Conserved hypothetical protein	GO:0000276,GO:0003674,GO:0005215,GO:0005575,GO:0005622,GO:0005623,GO:0005737,GO:0005739,GO:0005740,GO:0005743,GO:0005753,GO:0006091,GO:0006119,GO:0006139,GO:0006163,GO:0006164,GO:0006725,GO:0006753,GO:0006754,GO:0006793,GO:0006796,GO:0006807,GO:0006810,GO:0006811,GO:0006812,GO:0006839,GO:0006996,GO:0007005,GO:0007006,GO:0007007,GO:0008150,GO:0008152,GO:0009058,GO:0009117,GO:0009123,GO:0009124,GO:…	ko00000,ko00001,ko00002	NaN		-0.955519	2.76204	4.09987	4.11137	3.84877	3.64695	2.98334	2.69398	3.34966	2.8579
Eva_GFTU01007258.1.g7570	XP_054261403.1 rab proteins geranylgeranyltransferase component A-like [Macrosteles quadrilineatus]	Rab geranylgeranyltransferase activity. It is involved in the biological process described with intracellular protein transport	GO:0000922,GO:0001505,GO:0001568,GO:0001944,GO:0003008,GO:0003674,GO:0003824,GO:0004659,GO:0004661,GO:0004663,GO:0005488,GO:0005515,GO:0005575,GO:0005622,GO:0005623,GO:0005634,GO:0005654,GO:0005737,GO:0005818,GO:0005819,GO:0005829,GO:0005856,GO:0005968,GO:0006464,GO:0006605,GO:0006612,GO:0006807,GO:0006810,GO:0006836,GO:0006886,GO:0007154,GO:0007267,GO:0007268,GO:0007269,GO:0007275,GO:0007600,GO:…	NaN	NaN		-0.953131	1.44866	-0.236459	-0.508602	-0.251363	-0.565895	-1.29901	-2.02338	NaN	-0.708744
Eva_occam_tig00006559_pilon.g9966;Eva_tig00032177_pilon.g147402	XP_046668931.1 maltase 2-like [Homalodisca vitripennis]	Alpha-amylase domain	GO:0000023,GO:0003333,GO:0003674,GO:0003824,GO:0004553,GO:0005575,GO:0005623,GO:0005886,GO:0005975,GO:0005984,GO:0006810,GO:0006811,GO:0006820,GO:0006865,GO:0008150,GO:0008152,GO:0009311,GO:0009987,GO:0015711,GO:0015849,GO:0015926,GO:0016020,GO:0016787,GO:0016798,GO:0032450,GO:0032991,GO:0034220,GO:0044237,GO:0044238,GO:0044262,GO:0044425,GO:0044459,GO:0044464,GO:0046942,GO:0051179,GO:0051234,GO:…	ko00000,ko00001,ko01000,ko02000,ko04147	Exosome		-0.949745	2.81069	-0.674573	-0.776634	-0.544312	-1.03559	NaN	-1.89457	-1.52463	-1.70337
Eva_GFTU01012906.1.g13094	XP_054277706.1 inactive selenide, water dikinase-like protein [Macrosteles quadrilineatus]	AIR synthase related protein, N-terminal domain	GO:0000166,GO:0001882,GO:0001883,GO:0001887,GO:0003674,GO:0003824,GO:0004756,GO:0005488,GO:0005515,GO:0005524,GO:0005525,GO:0005575,GO:0005622,GO:0005623,GO:0005634,GO:0005635,GO:0005737,GO:0005829,GO:0005886,GO:0006082,GO:0006464,GO:0006520,GO:0006541,GO:0006793,GO:0006796,GO:0006807,GO:0006996,GO:0007005,GO:0007275,GO:0007444,GO:0008144,GO:0008150,GO:0008152,GO:0008283,GO:0008284,GO:0008652,GO:…	ko00000,ko00001,ko01000,ko03016	Transfer RNA biogenesis		-0.947371	1.95281	0.316255	-0.0306816	0.109101	-0.124794	-0.727587	-1.58251	-0.454569	-0.754944
Eva_GFTU01013019.1.g13164;Eva_tig00020087_pilon.g105485	XP_054282365.1 uncharacterized protein C05D11.1-like [Macrosteles quadrilineatus]	Insulinase (Peptidase family M16)	NaN	NaN	NaN		-0.942443	2.09884	0.954335	0.342888	0.311063	0.090435	-0.552111	-0.879333	-0.517096	-0.122513
Eva_GFTU01013358.1.g13381;Eva_tig00021110_pilon.g110017	XP_054262777.1 tol-Pal system protein TolA isoform X2 [Macrosteles quadrilineatus]	Perilipin 4	GO:0005575,GO:0005622,GO:0005623,GO:0005737,GO:0005811,GO:0005829,GO:0005886,GO:0016020,GO:0043226,GO:0043227,GO:0043228,GO:0043229,GO:0043231,GO:0043232,GO:0044424,GO:0044444,GO:0044464,GO:0071944	ko00000,ko00001	NaN		-0.942036	3.36398	1.43337	1.3663	1.70045	1.12699	0.559383	0.542202	0.484501	0.272875
Eva_GFTU01004502.1.g4953;Eva_occam_tig00208690_pilon.g56410	XP_054276901.1 proteasome subunit beta type-5 [Macrosteles quadrilineatus]	Proteasome subunit beta	GO:0000226,GO:0000502,GO:0002376,GO:0003674,GO:0003824,GO:0004175,GO:0005575,GO:0005622,GO:0005623,GO:0005634,GO:0005654,GO:0005737,GO:0005813,GO:0005815,GO:0005829,GO:0005839,GO:0005856,GO:0006464,GO:0006508,GO:0006511,GO:0006807,GO:0006950,GO:0006952,GO:0006955,GO:0006979,GO:0006996,GO:0007010,GO:0007017,GO:0007049,GO:0007098,GO:0007154,GO:0007165,GO:0007166,GO:0008150,GO:0008152,GO:0008233,GO:…	ko00000,ko00001,ko00002,ko01000,ko01002,ko03051	Proteasome		-0.935814	1.34798	1.057	1.63992	1.77427	1.76147	0.974606	NaN	-0.0679588	0.960403
Eva_GFTU01010041.1.g10338	XP_054270990.1 T-complex protein 1 subunit theta [Macrosteles quadrilineatus]	assists the folding of proteins upon ATP hydrolysis	GO:0000003,GO:0000323,GO:0001775,GO:0002199,GO:0002252,GO:0002263,GO:0002274,GO:0002275,GO:0002283,GO:0002366,GO:0002376,GO:0002443,GO:0002444,GO:0002446,GO:0003674,GO:0003824,GO:0005488,GO:0005515,GO:0005575,GO:0005576,GO:0005622,GO:0005623,GO:0005634,GO:0005654,GO:0005737,GO:0005764,GO:0005766,GO:0005773,GO:0005775,GO:0005813,GO:0005815,GO:0005829,GO:0005832,GO:0005856,GO:0005874,GO:0006457,GO:…	ko00000,ko03036,ko03110	Chaperones and folding catalysts		-0.934549	1.47511	0.922404	0.597523	0.844443	0.679117	0.0502396	-1.1196	-0.0559292	0.43058
Eva_occam_tig00214467_pilon.g74977;Eva_tig00002257_pilon.g14725	XP_046673854.1 adenylyl cyclase-associated protein 1 isoform X1 [Homalodisca vitripennis]	Adenylyl cyclase-associated protein	GO:0000003,GO:0000226,GO:0000323,GO:0000902,GO:0000904,GO:0001654,GO:0001667,GO:0001745,GO:0001751,GO:0001754,GO:0001775,GO:0002252,GO:0002263,GO:0002274,GO:0002275,GO:0002283,GO:0002366,GO:0002376,GO:0002443,GO:0002444,GO:0002446,GO:0003002,GO:0003006,GO:0003674,GO:0003779,GO:0005488,GO:0005515,GO:0005575,GO:0005576,GO:0005622,GO:0005623,GO:0005737,GO:0005764,GO:0005766,GO:0005773,GO:0005775,GO:…	ko00000,ko04131,ko04147	Exosome		-0.931795	2.54868	-0.104928	0.161781	0.091136	0.0260258	-0.757669	-1.43432	-0.705967	-0.65521
Eva_GFTU01014326.1.g14040	XP_054278284.1 NADH-quinone oxidoreductase subunit B 2-like [Macrosteles quadrilineatus]	Belongs to the complex I 20 kDa subunit family	GO:0000302,GO:0002020,GO:0002118,GO:0002121,GO:0003674,GO:0003824,GO:0003954,GO:0005488,GO:0005515,GO:0005575,GO:0005622,GO:0005623,GO:0005737,GO:0005739,GO:0005740,GO:0005743,GO:0005746,GO:0005747,GO:0005759,GO:0005886,GO:0006091,GO:0006119,GO:0006120,GO:0006139,GO:0006163,GO:0006725,GO:0006753,GO:0006793,GO:0006796,GO:0006807,GO:0006950,GO:0006979,GO:0006996,GO:0007005,GO:0007275,GO:0007568,GO:…	ko00000,ko00001,ko00002,ko01000	Enzymes		-0.930314	2.11411	1.54951	1.6356	1.54359	1.26134	0.484268	-0.0242805	0.966578	0.84222
XP_054261894.1;XP_054262525.1	XP_054261894.1 60S acidic ribosomal protein P1-like [Macrosteles quadrilineatus]	Belongs to the eukaryotic ribosomal protein P1 P2 family	GO:0000184,GO:0000956,GO:0001932,GO:0001934,GO:0002181,GO:0003674,GO:0003735,GO:0005198,GO:0005488,GO:0005575,GO:0005622,GO:0005623,GO:0005737,GO:0005829,GO:0005840,GO:0006139,GO:0006401,GO:0006402,GO:0006412,GO:0006413,GO:0006417,GO:0006518,GO:0006605,GO:0006612,GO:0006613,GO:0006614,GO:0006725,GO:0006807,GO:0006810,GO:0006886,GO:0008047,GO:0008104,GO:0008150,GO:0008152,GO:0009056,GO:0009057,GO:…	br01610,ko00000,ko00001,ko00002,ko03011	Ribosome		-0.928748	3.42248	0.339017	0.516619	0.46363	0.0651836	-0.805832	-0.562798	-0.551165	-0.410749
Eva_TRINITY_DN3291_c0_g1_i1.g2674	XP_054271188.1 c-Myc-binding protein [Macrosteles quadrilineatus]	c-Myc-binding protein	NaN	NaN	NaN		-0.925837	1.70062	1.29899	0.895018	1.27543	0.828094	0.597584	-0.0652027	0.569788	-0.507988
Eva_GFTU01001294.1.g1651;Eva_GFTU01010501.1.g10776;Eva_GFTU01010502.1.g10777;Eva_GFTU01010503.1.g10778;Eva_GFTU01010504.1.g10779	XP_054264867.1 antichymotrypsin-2-like isoform X1 [Macrosteles quadrilineatus]	SERine Proteinase INhibitors	GO:0000003,GO:0002376,GO:0003674,GO:0004857,GO:0004866,GO:0004867,GO:0005575,GO:0005576,GO:0005615,GO:0006950,GO:0006952,GO:0006955,GO:0006959,GO:0007154,GO:0007165,GO:0007166,GO:0008063,GO:0008150,GO:0008592,GO:0009605,GO:0009607,GO:0009617,GO:0009620,GO:0009892,GO:0009966,GO:0009968,GO:0009987,GO:0010466,GO:0010605,GO:0010646,GO:0010648,GO:0010951,GO:0019222,GO:0019730,GO:0019732,GO:0023051,GO:…	ko00000,ko00001	NaN		-0.92431	2.40038	1.25711	1.11398	1.04133	1.03652	-0.0458622	0.131601	-0.0960045	0.761969
Eva_GFTU01003834.1.g4325;Eva_occam_tig00080293_pilon.g49562	XP_054274354.1 probable glutamine--tRNA ligase [Macrosteles quadrilineatus]	Belongs to the class-I aminoacyl-tRNA synthetase family	GO:0000902,GO:0000904,GO:0001932,GO:0001933,GO:0003674,GO:0003676,GO:0003723,GO:0003824,GO:0004812,GO:0004819,GO:0004857,GO:0004860,GO:0005488,GO:0005515,GO:0005575,GO:0005622,GO:0005623,GO:0005737,GO:0005739,GO:0005759,GO:0005829,GO:0006082,GO:0006139,GO:0006355,GO:0006399,GO:0006412,GO:0006418,GO:0006425,GO:0006469,GO:0006518,GO:0006520,GO:0006725,GO:0006807,GO:0007275,GO:0007399,GO:0007417,GO:…	ko00000,ko00001,ko00002,ko01000,ko01007,ko03016	Transfer RNA biogenesis		-0.920892	1.78595	-1.15851	-1.06612	-1.07289	-1.14521	-2.49582	-2.52225	-1.63882	-1.46943
Eva_GFTU01003585.1.g4082	XP_054272008.1 glutamate--cysteine ligase [Macrosteles quadrilineatus]	Glutamate-cysteine ligase activity. It is involved in the biological process described with glutathione biosynthetic process	GO:0000096,GO:0000166,GO:0000287,GO:0000302,GO:0000303,GO:0000305,GO:0000902,GO:0000904,GO:0001101,GO:0001678,GO:0002009,GO:0002165,GO:0003008,GO:0003013,GO:0003018,GO:0003254,GO:0003674,GO:0003824,GO:0004357,GO:0005488,GO:0005515,GO:0005575,GO:0005622,GO:0005623,GO:0005634,GO:0005737,GO:0005829,GO:0005975,GO:0005996,GO:0006082,GO:0006355,GO:0006518,GO:0006520,GO:0006534,GO:0006536,GO:0006575,GO:…	ko00000,ko00001,ko00002,ko01000	Enzymes		-0.917334	2.08556	0.0872374	0.0149212	-0.157983	-0.0202103	-1.18948	-1.438	-0.417658	-0.700235
Eva_GFTU01013582.1.g13512;Eva_occam_tig00024392_pilon.g30590	XP_054266165.1 eukaryotic translation initiation factor 5B isoform X1 [Macrosteles quadrilineatus]	translation Initiation Factor	GO:0003674,GO:0003676,GO:0003723,GO:0003743,GO:0005488,GO:0005515,GO:0005575,GO:0005622,GO:0005623,GO:0005737,GO:0005829,GO:0006412,GO:0006413,GO:0006417,GO:0006446,GO:0006518,GO:0006807,GO:0008135,GO:0008150,GO:0008152,GO:0009058,GO:0009059,GO:0009889,GO:0009987,GO:0010467,GO:0010468,GO:0010556,GO:0010608,GO:0017151,GO:0019222,GO:0019538,GO:0019899,GO:0031323,GO:0031326,GO:0032268,GO:0034248,GO:…	ko00000,ko00001,ko03012,ko04121	Ubiquitin system		-0.915899	1.00889	-3.64763	-3.72845	-3.48366	-3.72773	-5.4205	NaN	-4.68142	-3.58637
Eva_GFTU01001939.1.g2498;Eva_GFTU01015793.1.g15155;Eva_occam_tig00003647_pilon.g6125	XP_054290577.1 small glutamine-rich tetratricopeptide repeat-containing protein alpha-like [Macrosteles quadrilineatus]	Homodimerisation domain of SGTA	GO:0003674,GO:0005488,GO:0005515,GO:0005575,GO:0005622,GO:0005623,GO:0005634,GO:0005737,GO:0005829,GO:0006457,GO:0006508,GO:0006511,GO:0006807,GO:0006950,GO:0006996,GO:0007029,GO:0008022,GO:0008104,GO:0008150,GO:0008152,GO:0009056,GO:0009057,GO:0009892,GO:0009893,GO:0009894,GO:0009895,GO:0009896,GO:0009987,GO:0010033,GO:0010243,GO:0010256,GO:0010498,GO:0010604,GO:0010605,GO:0016020,GO:0016043,GO:…	ko00000,ko04147,ko04516	NaN		-0.915718	1.92083	-1.66398	-1.46873	-1.84684	-1.79759	-2.16869	-3.16732	-2.23705	-2.86695
Eva_GFTU01002388.1.g2894	ATZ76613.1 troponin C [Nephotettix cincticeps]	EF-hand domain	NaN	NaN	NaN		-0.913611	0.992257	4.42123	4.25891	4.4619	5.09906	4.62218	2.9475	4.14067	2.8763
Eva_GFTU01006167.1.g6544	XP_054258366.1 lysosomal alpha-mannosidase isoform X1 [Macrosteles quadrilineatus]	carbohydrate binding. It is involved in the biological process described with mannose metabolic process	GO:0000323,GO:0001775,GO:0002252,GO:0002263,GO:0002274,GO:0002275,GO:0002283,GO:0002366,GO:0002376,GO:0002443,GO:0002444,GO:0002446,GO:0003008,GO:0003674,GO:0003824,GO:0004553,GO:0004559,GO:0004571,GO:0005488,GO:0005537,GO:0005575,GO:0005576,GO:0005615,GO:0005622,GO:0005623,GO:0005737,GO:0005764,GO:0005766,GO:0005773,GO:0005775,GO:0005975,GO:0005996,GO:0006013,GO:0006464,GO:0006517,GO:0006807,GO:…	ko00000,ko00001,ko01000	Enzymes		-0.911755	2.33633	1.30316	1.08694	0.832686	1.13635	0.466129	-0.199284	-0.0723858	0.517656
Eva_GFTU01009350.1.g9670	XP_054265953.1 atlastin isoform X1 [Macrosteles quadrilineatus]	GTPase activity	GO:0000137,GO:0000166,GO:0000226,GO:0000902,GO:0000904,GO:0001558,GO:0001882,GO:0001883,GO:0003674,GO:0003824,GO:0003924,GO:0005488,GO:0005515,GO:0005525,GO:0005575,GO:0005622,GO:0005623,GO:0005737,GO:0005783,GO:0005789,GO:0005794,GO:0005795,GO:0006996,GO:0007010,GO:0007017,GO:0007019,GO:0007029,GO:0007030,GO:0007275,GO:0007399,GO:0007409,GO:0007416,GO:0007517,GO:0007528,GO:0008150,GO:0008361,GO:…	ko00000,ko01000	Enzymes		-0.909251	1.94726	-0.958114	-0.607199	-0.417417	-0.846027	-1.17893	NaN	-1.8276	-1.84279
Eva_GFTU01014952.1.g14527	XP_054261467.1 glutamate dehydrogenase, mitochondrial-like [Macrosteles quadrilineatus]	Glutamate/Leucine/Phenylalanine/Valine dehydrogenase	GO:0000166,GO:0001882,GO:0001883,GO:0002791,GO:0002793,GO:0003008,GO:0003674,GO:0003824,GO:0004352,GO:0004353,GO:0005488,GO:0005515,GO:0005525,GO:0005575,GO:0005622,GO:0005623,GO:0005737,GO:0005739,GO:0005740,GO:0005743,GO:0005759,GO:0006082,GO:0006103,GO:0006106,GO:0006116,GO:0006139,GO:0006520,GO:0006536,GO:0006537,GO:0006538,GO:0006541,GO:0006725,GO:0006732,GO:0006733,GO:0006734,GO:0006753,GO:…	ko00000,ko00001,ko00002,ko01000,ko04147	Exosome		-0.907108	2.08019	1.05485	0.856207	0.863196	0.915485	-0.177826	-0.415749	-0.00237465	0.657257
XP_054271434.1	XP_046670091.1 ubiquitin-40S ribosomal protein S27a [Homalodisca vitripennis]	Structural constituent of ribosome. It is involved in the biological process described with translation	GO:0002181,GO:0003674,GO:0003735,GO:0005198,GO:0005575,GO:0005622,GO:0005623,GO:0005737,GO:0005829,GO:0005840,GO:0006412,GO:0006464,GO:0006518,GO:0006807,GO:0008150,GO:0008152,GO:0009058,GO:0009059,GO:0009987,GO:0010467,GO:0015935,GO:0016567,GO:0019538,GO:0022626,GO:0022627,GO:0031386,GO:0032446,GO:0032991,GO:0034641,GO:0034645,GO:0036211,GO:0043043,GO:0043170,GO:0043226,GO:0043228,GO:0043229,GO:…	br01610,ko00000,ko00001,ko00002,ko03009,ko03011,ko04147	Exosome		-0.90587	2.15787	3.07813	2.48701	2.82732	2.62997	1.87874	1.49229	1.67524	2.35267
Eva_tig00015316_pilon.g83964	XP_054267507.1 proteoglycan 4 isoform X1 [Macrosteles quadrilineatus]	Glycosyl transferase family 8	GO:0000271,GO:0000323,GO:0001775,GO:0002252,GO:0002263,GO:0002274,GO:0002275,GO:0002283,GO:0002366,GO:0002376,GO:0002443,GO:0002444,GO:0002446,GO:0003674,GO:0003824,GO:0005488,GO:0005536,GO:0005575,GO:0005576,GO:0005622,GO:0005623,GO:0005737,GO:0005764,GO:0005773,GO:0005775,GO:0005829,GO:0005975,GO:0005976,GO:0005977,GO:0005978,GO:0006073,GO:0006091,GO:0006112,GO:0006810,GO:0006887,GO:0006955,GO:…	ko00000,ko00001,ko01000,ko01003	Glycosyltransferases		-0.904759	2.74699	1.71576	1.75247	1.83357	1.63637	0.950914	0.350292	0.914589	1.10334
Eva_GFTU01015425.1.g14884;Eva_tig00134130_pilon.g239681	XP_054268540.1 ly6/PLAUR domain-containing protein 2-like [Macrosteles quadrilineatus]	NaN	NaN	NaN	NaN		-0.90474	2.07059	-1.12828	-0.616426	-0.754788	-0.983292	-1.2646	-2.24277	-1.91265	-1.68172
Eva_tig00023111_pilon.g117993	XP_054268047.1 fragile X messenger ribonucleoprotein 1 homolog isoform X4 [Macrosteles quadrilineatus]	Fragile X mental retardation syndrome-related protein	GO:0000003,GO:0000226,GO:0000278,GO:0000339,GO:0000340,GO:0000381,GO:0000902,GO:0000904,GO:0001505,GO:0001541,GO:0001578,GO:0001709,GO:0001932,GO:0001934,GO:0002052,GO:0002090,GO:0002091,GO:0002092,GO:0002151,GO:0003002,GO:0003006,GO:0003008,GO:0003674,GO:0003676,GO:0003682,GO:0003723,GO:0003725,GO:0003727,GO:0003729,GO:0003730,GO:0005488,GO:0005515,GO:0005575,GO:0005622,GO:0005623,GO:0005634,GO:…	ko00000,ko00001,ko03019	Messenger RNA biogenesis		-0.89944	3.18325	-0.604856	-0.767334	-0.615689	-0.750729	-1.51285	NaN	-1.40466	-1.83477
XP_054277437.1	XP_054277437.1 guanine nucleotide-binding protein G(o) subunit alpha [Macrosteles quadrilineatus]	GTP binding. It is involved in the biological process described with adenylate cyclase-modulating G-protein coupled receptor signaling pathway	GO:0000166,GO:0001664,GO:0001736,GO:0001737,GO:0001738,GO:0001882,GO:0001883,GO:0001885,GO:0002009,GO:0002064,GO:0002165,GO:0003007,GO:0003008,GO:0003158,GO:0003674,GO:0003824,GO:0003924,GO:0004888,GO:0004930,GO:0005102,GO:0005488,GO:0005515,GO:0005525,GO:0005575,GO:0005622,GO:0005623,GO:0005737,GO:0005834,GO:0005886,GO:0005938,GO:0006950,GO:0006952,GO:0006996,GO:0007010,GO:0007043,GO:0007154,GO:…	ko00000,ko00001,ko00002,ko04031,ko04147	Exosome		-0.898371	2.27741	-0.151095	-0.333096	-0.446231	-0.761549	-1.10562	NaN	-1.5785	-1.27997
XP_054288318.1;XP_054288366.1	XP_054288318.1 NECAP-like protein CG9132 [Macrosteles quadrilineatus]	Protein of unknown function (DUF1681)	GO:0005575,GO:0005622,GO:0005623,GO:0005737,GO:0005829,GO:0005905,GO:0006810,GO:0006897,GO:0008150,GO:0009987,GO:0012505,GO:0012506,GO:0016020,GO:0016043,GO:0016192,GO:0030117,GO:0030118,GO:0030120,GO:0030125,GO:0030135,GO:0030136,GO:0030659,GO:0030662,GO:0030665,GO:0031090,GO:0031410,GO:0031982,GO:0032991,GO:0043226,GO:0043227,GO:0043229,GO:0044422,GO:0044424,GO:0044425,GO:0044433,GO:0044444,GO:…	ko00000,ko04131	Membrane trafficking		-0.892433	1.58978	-1.50121	-1.89039	-1.61883	-2.43515	-2.8995	NaN	-2.94812	-2.41386
Eva_occam_tig00019289_pilon.g25580	XP_054275685.1 cytochrome c oxidase subunit 4 isoform 1, mitochondrial [Macrosteles quadrilineatus]	cytochrome-c oxidase activity	GO:0000278,GO:0001666,GO:0003674,GO:0003824,GO:0004129,GO:0005215,GO:0005575,GO:0005622,GO:0005623,GO:0005634,GO:0005737,GO:0005739,GO:0005740,GO:0005743,GO:0005746,GO:0005751,GO:0006091,GO:0006119,GO:0006123,GO:0006139,GO:0006163,GO:0006725,GO:0006753,GO:0006793,GO:0006796,GO:0006807,GO:0006810,GO:0006811,GO:0006812,GO:0006950,GO:0006996,GO:0007030,GO:0007049,GO:0007275,GO:0007399,GO:0007406,GO:…	ko00000,ko00001,ko00002	NaN		-0.892223	3.53197	4.76132	4.982	4.75513	4.75121	3.89094	3.74531	4.22206	3.82246
Eva_GFTU01014139.1.g13895	XP_054260931.1 calnexin-like [Macrosteles quadrilineatus]	unfolded protein binding. It is involved in the biological process described with protein folding	GO:0000003,GO:0001894,GO:0001895,GO:0002376,GO:0002474,GO:0002478,GO:0002495,GO:0002504,GO:0002790,GO:0003674,GO:0005102,GO:0005488,GO:0005509,GO:0005515,GO:0005575,GO:0005622,GO:0005623,GO:0005634,GO:0005635,GO:0005737,GO:0005783,GO:0005788,GO:0005789,GO:0005790,GO:0005840,GO:0005886,GO:0006457,GO:0006726,GO:0006807,GO:0006810,GO:0006897,GO:0006898,GO:0006950,GO:0006986,GO:0007154,GO:0007165,GO:…	ko00000,ko00001,ko03110,ko04091,ko04131	Membrane trafficking		-0.890896	2.06513	-0.752248	-0.5769	-0.625419	-1.1928	-1.47194	NaN	-1.57012	-1.99116
Eva_tig00015316_pilon.g83968	XP_046672971.1 LOW QUALITY PROTEIN: glycogenin-1-like [Homalodisca vitripennis]	Glycosyl transferase family 8	GO:0000271,GO:0000323,GO:0001775,GO:0002252,GO:0002263,GO:0002274,GO:0002275,GO:0002283,GO:0002366,GO:0002376,GO:0002443,GO:0002444,GO:0002446,GO:0003674,GO:0003824,GO:0005488,GO:0005536,GO:0005575,GO:0005576,GO:0005622,GO:0005623,GO:0005737,GO:0005764,GO:0005773,GO:0005775,GO:0005829,GO:0005975,GO:0005976,GO:0005977,GO:0005978,GO:0006073,GO:0006091,GO:0006112,GO:0006810,GO:0006887,GO:0006955,GO:…	ko00000,ko00001,ko01000,ko01003	Glycosyltransferases		-0.887591	2.83066	3.08512	3.17293	2.97294	2.87173	2.01161	1.86627	2.12684	2.54764
XP_054262425.1;XP_054262426.1	XP_054262425.1 hypoxia up-regulated protein 1 [Macrosteles quadrilineatus]	Belongs to the heat shock protein 70 family	GO:0000003,GO:0001666,GO:0002931,GO:0003674,GO:0005488,GO:0005515,GO:0005575,GO:0005576,GO:0005615,GO:0005622,GO:0005623,GO:0005737,GO:0005783,GO:0005788,GO:0005790,GO:0006810,GO:0006888,GO:0006897,GO:0006898,GO:0006950,GO:0006986,GO:0007154,GO:0007165,GO:0008150,GO:0009628,GO:0009966,GO:0009968,GO:0009987,GO:0010033,GO:0010646,GO:0010648,GO:0010941,GO:0012505,GO:0016192,GO:0023051,GO:0023052,GO:…	ko00000,ko00001,ko03110	Chaperones and folding catalysts		-0.887423	1.55253	-0.206727	-0.410454	-0.0883608	-0.758677	-1.12481	-1.96	-1.27857	-0.650524
Eva_GFTU01010417.1.g10697	XP_054269540.1 cold shock domain-containing protein CG9705-like [Macrosteles quadrilineatus]	Cold shock protein domain	GO:0000902,GO:0000904,GO:0003674,GO:0003676,GO:0003723,GO:0003729,GO:0003730,GO:0005488,GO:0005575,GO:0005622,GO:0005623,GO:0005737,GO:0005829,GO:0007275,GO:0007399,GO:0008150,GO:0009653,GO:0009894,GO:0009987,GO:0010468,GO:0010608,GO:0016043,GO:0016358,GO:0019219,GO:0019222,GO:0022008,GO:0030030,GO:0030154,GO:0030182,GO:0031175,GO:0031323,GO:0031329,GO:0032501,GO:0032502,GO:0032989,GO:0032990,GO:…	NaN	NaN		-0.885742	1.14765	-1.17758	-1.11116	-0.656785	-1.61032	-2.28199	NaN	-1.29074	-2.50137
Eva_occam_tig00021449_pilon.g27707	XP_054290444.1 histidine-rich glycoprotein-like [Macrosteles quadrilineatus]	Platelet-derived and vascular endothelial growth factors (PDGF, VEGF) family	NaN	NaN	NaN		-0.883916	1.53129	1.79722	1.68854	2.33321	1.5903	0.733448	1.05008	1.65987	0.430208
Eva_GFTU01013594.1.g13519;Eva_tig00009982_pilon.g58022	UJZ92578.1 ATP synthase beta subunit, partial [Scaphoideus titanus]	Produces ATP from ADP in the presence of a proton gradient across the membrane	GO:0000003,GO:0000166,GO:0000275,GO:0001525,GO:0001568,GO:0001944,GO:0002119,GO:0002164,GO:0003006,GO:0003008,GO:0003674,GO:0003824,GO:0005102,GO:0005215,GO:0005488,GO:0005509,GO:0005515,GO:0005524,GO:0005575,GO:0005622,GO:0005623,GO:0005737,GO:0005739,GO:0005740,GO:0005743,GO:0005753,GO:0005754,GO:0005759,GO:0005886,GO:0005929,GO:0006091,GO:0006119,GO:0006139,GO:0006163,GO:0006164,GO:0006629,GO:…	ko00000,ko00001,ko00002,ko01000	Enzymes		-0.880683	2.74909	6.24456	6.13691	6.02948	5.95996	5.2432	4.87682	5.61074	5.11742
XP_054283948.1	XP_054283948.1 small nuclear ribonucleoprotein-associated protein B [Macrosteles quadrilineatus]	Small nuclear ribonucleoprotein-associated protein	GO:0000003,GO:0000375,GO:0000377,GO:0000387,GO:0000398,GO:0003006,GO:0003674,GO:0003676,GO:0003723,GO:0005488,GO:0005515,GO:0005575,GO:0005622,GO:0005623,GO:0005634,GO:0005654,GO:0005681,GO:0005682,GO:0005683,GO:0005684,GO:0005685,GO:0005686,GO:0005687,GO:0005689,GO:0005697,GO:0005737,GO:0005829,GO:0006139,GO:0006351,GO:0006353,GO:0006366,GO:0006369,GO:0006396,GO:0006397,GO:0006464,GO:0006479,GO:…	ko00000,ko00001,ko00002,ko03032,ko03041	Spliceosome		-0.879472	1.53278	-1.58257	-0.944321	-0.570281	-1.03491	-1.86336	-2.34455	-1.2972	-2.14486
Eva_GFTU01003276.1.g3722;Eva_tig00134990_pilon.g245220	XP_054277807.1 NADH dehydrogenase [ubiquinone] 1 beta subcomplex subunit 8, mitochondrial [Macrosteles quadrilineatus]	NADH-ubiquinone oxidoreductase ASHI subunit (CI-ASHI or NDUFB8)	GO:0003674,GO:0003824,GO:0003954,GO:0005575,GO:0005622,GO:0005623,GO:0005737,GO:0005739,GO:0005740,GO:0005743,GO:0005746,GO:0005747,GO:0005759,GO:0005783,GO:0006091,GO:0006119,GO:0006120,GO:0006139,GO:0006163,GO:0006725,GO:0006753,GO:0006793,GO:0006796,GO:0006807,GO:0006996,GO:0007005,GO:0008137,GO:0008150,GO:0008152,GO:0009117,GO:0009123,GO:0009126,GO:0009141,GO:0009144,GO:0009150,GO:0009161,GO:…	ko00000,ko00001,ko00002	NaN		-0.878689	1.22373	0.437049	1.31689	1.11409	0.851515	0.261068	-0.805672	0.766088	-0.0167027
XP_054280920.1;XP_054280921.1;XP_054280922.1	XP_054280920.1 filamin-A isoform X1 [Macrosteles quadrilineatus]	actin binding	GO:0000003,GO:0000902,GO:0000904,GO:0002009,GO:0002064,GO:0002065,GO:0002066,GO:0002682,GO:0002683,GO:0003006,GO:0003008,GO:0003674,GO:0003779,GO:0005488,GO:0005515,GO:0005575,GO:0005576,GO:0005622,GO:0005623,GO:0005737,GO:0005856,GO:0005884,GO:0005886,GO:0006810,GO:0006928,GO:0006935,GO:0006996,GO:0007010,GO:0007015,GO:0007154,GO:0007165,GO:0007166,GO:0007275,GO:0007276,GO:0007281,GO:0007292,GO:…	ko00000,ko00001,ko04147,ko04812	Cytoskeleton proteins		-0.875664	1.87883	1.73314	1.61097	1.77984	1.61987	1.14565	0.0757618	0.9422	1.07755
Eva_GFTU01011632.1.g11869	XP_054287284.1 epimerase family protein SDR39U1-like [Macrosteles quadrilineatus]	coenzyme binding	NaN	ko00000	NaN		-0.874132	1.60422	NaN	-1.37459	-1.21764	-1.88448	-2.65926	NaN	-2.25379	-2.18606
Eva_GFTU01008407.1.g8698;Eva_GFTU01008408.1.g8699;Eva_tig00027448_pilon.g133985	XP_054289698.1 BAG domain-containing protein Samui-like isoform X1 [Macrosteles quadrilineatus]	Chaperone binding	GO:0003674,GO:0005488,GO:0005515,GO:0005575,GO:0005622,GO:0005623,GO:0005737,GO:0008150,GO:0009889,GO:0009891,GO:0009893,GO:0010556,GO:0010557,GO:0010604,GO:0019222,GO:0030016,GO:0030017,GO:0030018,GO:0030544,GO:0031072,GO:0031323,GO:0031325,GO:0031326,GO:0031328,GO:0031399,GO:0031401,GO:0031674,GO:0032268,GO:0032270,GO:0043226,GO:0043228,GO:0043229,GO:0043232,GO:0043292,GO:0044422,GO:0044424,GO:…	NaN	NaN		-0.867712	1.15051	-1.57856	-1.60813	-0.826526	-1.67443	-2.40755	NaN	-1.62523	-2.83609
Eva_GFTU01002921.1.g3382	XP_054275157.1 inositol monophosphatase 1 [Macrosteles quadrilineatus]	It is involved in the biological process described with phosphatidylinositol phosphorylation	GO:0000287,GO:0003674,GO:0003824,GO:0005488,GO:0005515,GO:0005575,GO:0005622,GO:0005623,GO:0005737,GO:0005829,GO:0005975,GO:0006020,GO:0006066,GO:0006629,GO:0006644,GO:0006650,GO:0006661,GO:0006793,GO:0006796,GO:0006935,GO:0007154,GO:0007165,GO:0008104,GO:0008150,GO:0008152,GO:0008610,GO:0008654,GO:0008934,GO:0009056,GO:0009058,GO:0009266,GO:0009605,GO:0009628,GO:0009987,GO:0010035,GO:0010038,GO:…	ko00000,ko00001,ko00002,ko01000	Enzymes		-0.865617	1.47051	-0.398202	-0.271994	-0.0488939	-0.209074	-0.78635	-1.98195	-1.02735	-0.594982
Eva_tig00134208_pilon.g240191;Eva_GFTU01011371.1.g11612	XP_054256965.1 pyridoxal phosphate homeostasis protein-like isoform X2 [Macrosteles quadrilineatus]	Ribonuclease H protein	NaN	NaN	NaN		-0.865464	1.63513	NaN	-1.16872	-0.789161	-1.0391	-2.26178	NaN	-1.80616	-1.52543
sulcia_00216_Dihydroxy-acid_dehydratase	AIZ48958.1 dihydroxy-acid dehydratase [Candidatus Karelsulcia muelleri]	Dehydratase family	NaN	ko00000,ko00001,ko00002,ko01000	Enzymes		-0.860892	1.29799	-1.18778	-0.893383	-0.572766	-0.691193	-2.25014	-2.18538	-1.48337	-0.869804
Eva_GFTU01010580.1.g10853;Eva_tig00029846_pilon.g141114	XP_054270822.1 lysosomal Pro-X carboxypeptidase [Macrosteles quadrilineatus]	Serine carboxypeptidase S28	GO:0000323,GO:0001525,GO:0001568,GO:0001775,GO:0001944,GO:0002155,GO:0002252,GO:0002254,GO:0002263,GO:0002274,GO:0002275,GO:0002283,GO:0002353,GO:0002366,GO:0002376,GO:0002443,GO:0002444,GO:0002446,GO:0002526,GO:0003008,GO:0003013,GO:0003073,GO:0003085,GO:0003674,GO:0003824,GO:0004177,GO:0004180,GO:0004185,GO:0005575,GO:0005622,GO:0005623,GO:0005737,GO:0005764,GO:0005765,GO:0005766,GO:0005773,GO:…	ko00000,ko00001,ko01000,ko01002	Peptidases and inhibitors		-0.859325	1.73997	-0.0953569	-0.338467	-0.293609	-0.398109	-1.26067	-1.80199	-0.904316	-0.595861
Eva_TRINITY_DN98358_c0_g1_i1.g3165;Eva_occam_tig00021449_pilon.g27708	XP_054290444.1 histidine-rich glycoprotein-like [Macrosteles quadrilineatus]	Platelet-derived and vascular endothelial growth factors (PDGF, VEGF) family	NaN	NaN	NaN		-0.859104	1.25475	0.80532	0.518051	1.27319	0.409359	-0.42429	-0.150822	0.766956	-0.622341
Eva_GFTU01015995.1.g15308	XP_054273475.1 uncharacterized protein LOC128993531 [Macrosteles quadrilineatus]	SERine Proteinase INhibitors	GO:0002213,GO:0002252,GO:0002376,GO:0002682,GO:0002683,GO:0003002,GO:0003674,GO:0004857,GO:0004866,GO:0004867,GO:0004869,GO:0005488,GO:0005515,GO:0005575,GO:0005576,GO:0005615,GO:0006582,GO:0006725,GO:0006950,GO:0006952,GO:0006955,GO:0007154,GO:0007165,GO:0007166,GO:0007275,GO:0007389,GO:0007610,GO:0008063,GO:0008150,GO:0008152,GO:0009605,GO:0009607,GO:0009611,GO:0009620,GO:0009636,GO:0009798,GO:…	ko00000,ko00001	NaN		-0.856943	2.74132	0.604438	0.376841	0.513425	0.274771	-0.614985	-0.704168	-0.218941	-0.120205
Eva_GFTU01005277.1.g5692;Eva_tig00022901_pilon.g117272	XP_054271720.1 39S ribosomal protein L19, mitochondrial [Macrosteles quadrilineatus]	Ribosomal protein L19	GO:0000313,GO:0000315,GO:0003674,GO:0003735,GO:0005198,GO:0005575,GO:0005622,GO:0005623,GO:0005634,GO:0005635,GO:0005737,GO:0005739,GO:0005740,GO:0005743,GO:0005759,GO:0005761,GO:0005762,GO:0005840,GO:0006412,GO:0006414,GO:0006415,GO:0006518,GO:0006807,GO:0008150,GO:0008152,GO:0009058,GO:0009059,GO:0009987,GO:0010467,GO:0012505,GO:0015934,GO:0016020,GO:0016043,GO:0019538,GO:0019866,GO:0022411,GO:…	br01610,ko00000,ko00001,ko00002,ko03011	Ribosome		-0.855931	2.52781	-0.678847	-0.792465	-1.01492	-1.16681	-1.62802	NaN	-1.69472	-1.98484
Eva_GFTU01001306.1.g1663	XP_054282114.1 probable aconitate hydratase, mitochondrial [Macrosteles quadrilineatus]	4 iron, 4 sulfur cluster binding. It is involved in the biological process described with tricarboxylic acid cycle	GO:0001889,GO:0003674,GO:0003824,GO:0003994,GO:0005488,GO:0005506,GO:0005575,GO:0005622,GO:0005623,GO:0005737,GO:0005739,GO:0005759,GO:0006082,GO:0006091,GO:0006099,GO:0006101,GO:0006102,GO:0006950,GO:0007275,GO:0008150,GO:0008152,GO:0008198,GO:0009060,GO:0009987,GO:0015980,GO:0016829,GO:0016835,GO:0016836,GO:0016999,GO:0017144,GO:0019752,GO:0031974,GO:0032501,GO:0032502,GO:0035900,GO:0043167,GO:…	br01601,ko00000,ko00001,ko00002,ko01000	Enzymes		-0.853945	2.82406	4.23432	4.31535	3.8933	3.97419	3.42259	2.90948	3.28386	3.38546
Eva_Contig5542.g815	XP_054272445.1 NADH dehydrogenase [ubiquinone] 1 alpha subcomplex subunit 2 [Macrosteles quadrilineatus]	Mitochondrial ribosomal protein L51 / S25 / CI-B8 domain	GO:0003674,GO:0003824,GO:0003954,GO:0005575,GO:0005622,GO:0005623,GO:0005737,GO:0005739,GO:0005740,GO:0005743,GO:0005746,GO:0005747,GO:0006091,GO:0006119,GO:0006120,GO:0006139,GO:0006163,GO:0006725,GO:0006753,GO:0006793,GO:0006796,GO:0006807,GO:0006996,GO:0007005,GO:0008137,GO:0008150,GO:0008152,GO:0009117,GO:0009123,GO:0009126,GO:0009141,GO:0009144,GO:0009150,GO:0009161,GO:0009167,GO:0009199,GO:…	ko00000,ko00001,ko00002	NaN		-0.849626	2.18197	1.59733	1.42426	1.2031	0.958338	0.281511	0.137115	0.853722	0.512177
XP_054270765.1	XP_054270765.1 RNA-binding protein 1-like [Macrosteles quadrilineatus]	RNA recognition motif	GO:0000375,GO:0000377,GO:0000381,GO:0000398,GO:0001178,GO:0003674,GO:0003676,GO:0003723,GO:0003729,GO:0005488,GO:0006139,GO:0006355,GO:0006357,GO:0006396,GO:0006397,GO:0006725,GO:0006807,GO:0008150,GO:0008152,GO:0008380,GO:0009889,GO:0009987,GO:0010467,GO:0010468,GO:0010556,GO:0016070,GO:0016071,GO:0019219,GO:0019222,GO:0031323,GO:0031326,GO:0031440,GO:0034641,GO:0043170,GO:0043254,GO:0043484,GO:…	ko00000,ko00001,ko03041	Spliceosome		-0.845964	2.76113	0.703521	0.375772	0.623721	0.261221	-0.497963	NaN	-0.33865	-0.228102
Eva_GFTU01015481.1.g14934	XP_054263096.1 MICOS complex subunit Mic19 [Macrosteles quadrilineatus]	Component of the MICOS complex, a large protein complex of the mitochondrial inner membrane that plays crucial roles in the maintenance of crista junctions, inner membrane architecture, and formation of contact sites to the outer membrane	GO:0005575,GO:0005622,GO:0005623,GO:0005737,GO:0005739,GO:0005740,GO:0005743,GO:0006996,GO:0007005,GO:0007006,GO:0007007,GO:0008053,GO:0008150,GO:0009987,GO:0016020,GO:0016043,GO:0019866,GO:0031090,GO:0031966,GO:0031967,GO:0031975,GO:0042407,GO:0043226,GO:0043227,GO:0043229,GO:0043231,GO:0044422,GO:0044424,GO:0044429,GO:0044444,GO:0044446,GO:0044464,GO:0048284,GO:0061024,GO:0061025,GO:0071840	ko00000,ko01009,ko03029	Mitochondrial biogenesis		-0.843668	2.33625	-0.192176	-0.545296	-0.54708	-0.68992	-1.32732	-1.67704	-0.909666	-1.43512
Eva_GFTU01016695.1.g15832	XP_054285202.1 macro domain-containing protein RSc0334-like isoform X1 [Macrosteles quadrilineatus]	O-acetyl-ADP-ribose deacetylase	GO:0003674,GO:0003824,GO:0005575,GO:0005622,GO:0005623,GO:0005634,GO:0005730,GO:0005813,GO:0005815,GO:0005856,GO:0006139,GO:0006464,GO:0006725,GO:0006807,GO:0006950,GO:0006974,GO:0007275,GO:0007399,GO:0007417,GO:0007420,GO:0008150,GO:0008152,GO:0009116,GO:0009987,GO:0015630,GO:0016787,GO:0016798,GO:0019213,GO:0019538,GO:0031974,GO:0031981,GO:0032501,GO:0032502,GO:0033554,GO:0034641,GO:0036211,GO:…	ko00000,ko03021	Transcription machinery		-0.840755	1.9854	0.20165	0.0803089	0.0810728	0.279316	-0.640377	-1.25663	-0.657011	-0.166656
Eva_GFTU01000888.1.g1154;Eva_GFTU01008155.1.g8432	XP_054266493.1 heterogeneous nuclear ribonucleoprotein H-like [Macrosteles quadrilineatus]	nucleic acid binding	GO:0000003,GO:0000375,GO:0000377,GO:0000398,GO:0000578,GO:0003002,GO:0003006,GO:0003674,GO:0003676,GO:0003723,GO:0003727,GO:0003729,GO:0005488,GO:0005515,GO:0005575,GO:0005622,GO:0005623,GO:0005634,GO:0005654,GO:0005681,GO:0005737,GO:0005829,GO:0005886,GO:0006139,GO:0006396,GO:0006397,GO:0006403,GO:0006417,GO:0006725,GO:0006807,GO:0006950,GO:0006996,GO:0007028,GO:0007154,GO:0007165,GO:0007166,GO:…	ko00000,ko03041	Spliceosome		-0.840749	1.43854	-1.82535	-1.7595	-1.18812	-1.19931	-2.03605	-3.11615	-2.10313	-2.07995
Eva_GFTU01006005.1.g6389	XP_054262121.1 uncharacterized protein LOC128986053 [Macrosteles quadrilineatus]	ABC transporter, phosphonate, periplasmic substrate-binding protein	NaN	NaN	NaN		-0.83733	3.16128	-0.0946608	-0.391096	-0.388078	-0.492418	-1.2773	NaN	-1.18253	-1.07685
Eva_GFTU01010555.1.g10827;Eva_tig00138590_pilon.g265077	KAG8241618.1 hypothetical protein J6590_083296 [Homalodisca vitripennis]	Neurochondrin	GO:0001894,GO:0003008,GO:0003012,GO:0005575,GO:0005622,GO:0005623,GO:0005737,GO:0005829,GO:0007275,GO:0007399,GO:0008150,GO:0009987,GO:0010646,GO:0016043,GO:0022008,GO:0023051,GO:0030030,GO:0030154,GO:0030182,GO:0030425,GO:0031175,GO:0032501,GO:0032502,GO:0036477,GO:0042592,GO:0042995,GO:0043005,GO:0043025,GO:0044297,GO:0044424,GO:0044444,GO:0044463,GO:0044464,GO:0045453,GO:0046849,GO:0048167,GO:…	NaN	NaN		-0.836534	3.00874	0.328275	0.542742	0.184852	0.264631	-0.345573	NaN	-0.495674	-0.677979
[truncated: 374 more rows]
