# Supplementary material for: Rewiring the proteome of the Euscelidius variegatus holobiont in response to Flavescence dorée phytoplasma
Source: Sci Rep. 2025 Dec 4;16:1171. doi: 10.1038/s41598-025-30920-7 (PMC12789426; doi:10.1038/s41598-025-30920-7)
Supplement: Supplementary file 4 — Supplementary Material 4. [file 41598_2025_30920_MOESM4_ESM.xlsx]

## Sheet: DIA_upFD_MF
GO_Term	Study_num	Study_Freq	Pop_Freq	pvalue	qvalue	name	gene_products
GO:0050661	6	0.21	0.015	1.84e-06	0.000359	NADP binding	Eva_GFTU01004832.1.g5269,Eva_GFTU01005820.1.g6216,Eva_occam_tig00021416_pilon.g27646,XP_054288183.1,XP_054266746.1,Eva_GFTU01012774.1.g13005
GO:0004312	3	0.1	0.0025	1.3e-05	0.00127	fatty acid synthase activity	Eva_occam_tig00021416_pilon.g27646,XP_054288183.1,Eva_GFTU01012774.1.g13005

## Sheet: DIA_upFD_CC
GO_Term	Study_num	Study_Freq	Pop_Freq	pvalue	qvalue	name	gene_products
GO:0005616	9	0.2	0.0089	2.58e-12	4.67e-10	larval serum protein complex	Eva_occam_tig00027493_pilon.g33700,Eva_occam_tig00017756_pilon.g23851,Eva_occam_tig00217424_pilon.g81360,Eva_occam_tig00217424_pilon.g81361,Eva_occam_tig00217424_pilon.g81362,Eva_tig00015521_pilon.g85330,XP_054266541.1,Eva_occam_tig00218624_pilon.g83520,XP_054288488.1
GO:0005576	27	0.6	0.23	4.21e-08	3.81e-06	extracellular region	Eva_GFTU01010677.1.g10938,Eva_occam_tig00217424_pilon.g81360,Eva_occam_tig00217424_pilon.g81361,Eva_occam_tig00217424_pilon.g81362,Eva_tig00015521_pilon.g85330,XP_054266541.1,Eva_occam_tig00025901_pilon.g32064,Eva_tig00003930_pilon.g24625,XP_054273862.1,Eva_tig00022840_pilon.g117114,Eva_occam_tig00004860_pilon.g7785,Eva_occam_tig00218624_pilon.g83520,Eva_Contig2459.g407,Eva_occam_tig00004860_pilo…
GO:0005615	18	0.4	0.12	1.59e-06	9.6e-05	extracellular space	Eva_GFTU01010677.1.g10938,Eva_occam_tig00017756_pilon.g23851,Eva_occam_tig00217424_pilon.g81360,Eva_occam_tig00217424_pilon.g81361,Eva_occam_tig00217424_pilon.g81362,Eva_GFTU01012880.1.g13073,Eva_tig00015521_pilon.g85330,XP_054266541.1,Eva_occam_tig00025901_pilon.g32064,XP_054273862.1,Eva_tig00022840_pilon.g117114,Eva_GFTU01004854.1.g5283,XP_054282556.1,Eva_occam_tig00027493_pilon.g33700,Eva_occa…
GO:0042587	3	0.067	0.0032	0.000177	0.00799	glycogen granule	Eva_occam_tig00021416_pilon.g27646,XP_054288183.1,Eva_GFTU01012774.1.g13005

## Sheet: DIA_upFD_BP
GO_Term	Study_num	Study_Freq	Pop_Freq	pvalue	qvalue	name	gene_products
GO:0016201	8	0.24	0.81%	5.84E-12	6.55E-9	synaptic target inhibition	Eva_occam_tig00027493_pilon.g33700,Eva_occam_tig00017756_pilon.g23851,Eva_occam_tig00217424_pilon.g81360,Eva_occam_tig00217424_pilon.g81361,Eva_occam_tig00217424_pilon.g81362,Eva_tig00015521_pilon.g85330,Eva_occam_tig00218624_pilon.g83520,XP_054288488.1
GO:0008039	8	0.24	0.81%	5.84E-12	6.55E-9	synaptic target recognition	Eva_occam_tig00027493_pilon.g33700,Eva_occam_tig00017756_pilon.g23851,Eva_occam_tig00217424_pilon.g81360,Eva_occam_tig00217424_pilon.g81361,Eva_occam_tig00217424_pilon.g81362,Eva_tig00015521_pilon.g85330,Eva_occam_tig00218624_pilon.g83520,XP_054288488.1
GO:0008045	8	0.24	1.5%	4.88E-9	1.37E-6	motor neuron axon guidance	Eva_occam_tig00027493_pilon.g33700,Eva_occam_tig00017756_pilon.g23851,Eva_occam_tig00217424_pilon.g81360,Eva_occam_tig00217424_pilon.g81361,Eva_occam_tig00217424_pilon.g81362,Eva_tig00015521_pilon.g85330,Eva_occam_tig00218624_pilon.g83520,XP_054288488.1
GO:0000902	12	0.35	8.2%	6.09E-6	6.91E-4	cell morphogenesis	Eva_occam_tig00017756_pilon.g23851,Eva_occam_tig00217424_pilon.g81360,Eva_occam_tig00217424_pilon.g81361,Eva_occam_tig00217424_pilon.g81362,Eva_tig00015521_pilon.g85330,Eva_occam_tig00025901_pilon.g32064,Eva_GFTU01004854.1.g5283,Eva_occam_tig00027493_pilon.g33700,Eva_occam_tig00051975_pilon.g45542,Eva_occam_tig00218624_pilon.g83520,XP_054288488.1,XP_054270203.1
GO:0031076	3	8.8%	0.24%	1.89E-5	1.9E-3	embryonic camera-type eye development	Eva_GFTU01004854.1.g5283,Eva_occam_tig00051975_pilon.g45542,Eva_occam_tig00025901_pilon.g32064
GO:0030223	3	8.8%	0.24%	1.89E-5	1.9E-3	neutrophil differentiation	Eva_occam_tig00021416_pilon.g27646,XP_054288183.1,Eva_GFTU01012774.1.g13005
GO:0090557	3	8.8%	0.24%	1.89E-5	1.9E-3	establishment of endothelial intestinal barrier	Eva_occam_tig00021416_pilon.g27646,XP_054288183.1,Eva_GFTU01012774.1.g13005
GO:0048596	3	8.8%	0.24%	1.89E-5	1.9E-3	embryonic camera-type eye morphogenesis	Eva_GFTU01004854.1.g5283,Eva_occam_tig00051975_pilon.g45542,Eva_occam_tig00025901_pilon.g32064
GO:0008611	3	8.8%	0.24%	1.89E-5	1.9E-3	ether lipid biosynthetic process	Eva_occam_tig00021416_pilon.g27646,XP_054288183.1,Eva_GFTU01012774.1.g13005
GO:1902321	3	8.8%	0.24%	1.89E-5	1.9E-3	methyl-branched fatty acid biosynthetic process	Eva_occam_tig00021416_pilon.g27646,XP_054288183.1,Eva_GFTU01012774.1.g13005
GO:0002089	3	8.8%	0.24%	1.89E-5	1.9E-3	lens morphogenesis in camera-type eye	Eva_GFTU01004854.1.g5283,Eva_occam_tig00051975_pilon.g45542,Eva_occam_tig00025901_pilon.g32064
GO:0010998	3	8.8%	0.24%	1.89E-5	1.9E-3	regulation of translational initiation by eIF2 alpha phosphorylation	Eva_GFTU01004854.1.g5283,Eva_occam_tig00051975_pilon.g45542,Eva_occam_tig00025901_pilon.g32064
GO:0070141	3	8.8%	0.24%	1.89E-5	1.9E-3	response to UV-A	Eva_GFTU01004854.1.g5283,Eva_occam_tig00051975_pilon.g45542,Eva_occam_tig00025901_pilon.g32064
GO:0032100	3	8.8%	0.24%	1.89E-5	1.9E-3	positive regulation of appetite	Eva_occam_tig00021416_pilon.g27646,XP_054288183.1,Eva_GFTU01012774.1.g13005
GO:0070306	3	8.8%	0.24%	1.89E-5	1.9E-3	lens fiber cell differentiation	Eva_GFTU01004854.1.g5283,Eva_occam_tig00051975_pilon.g45542,Eva_occam_tig00025901_pilon.g32064
GO:0070307	3	8.8%	0.24%	1.89E-5	1.9E-3	lens fiber cell development	Eva_GFTU01004854.1.g5283,Eva_occam_tig00051975_pilon.g45542,Eva_occam_tig00025901_pilon.g32064
GO:0061564	9	0.26	5.1%	2.45E-5	1.9E-3	axon development	Eva_occam_tig00027493_pilon.g33700,Eva_occam_tig00017756_pilon.g23851,Eva_occam_tig00217424_pilon.g81360,Eva_occam_tig00217424_pilon.g81361,Eva_occam_tig00217424_pilon.g81362,Eva_tig00015521_pilon.g85330,Eva_occam_tig00218624_pilon.g83520,XP_054288488.1,XP_054270203.1
GO:0002088	3	8.8%	0.32%	7.43E-5	2.19E-3	lens development in camera-type eye	Eva_GFTU01004854.1.g5283,Eva_occam_tig00051975_pilon.g45542,Eva_occam_tig00025901_pilon.g32064
GO:0006723	3	8.8%	0.32%	7.43E-5	2.19E-3	cuticle hydrocarbon biosynthetic process	Eva_occam_tig00021416_pilon.g27646,XP_054288183.1,Eva_GFTU01012774.1.g13005
GO:0030224	3	8.8%	0.4%	1.82E-4	4.17E-3	monocyte differentiation	Eva_occam_tig00021416_pilon.g27646,XP_054288183.1,Eva_GFTU01012774.1.g13005
GO:0007021	3	8.8%	0.4%	1.82E-4	4.17E-3	tubulin complex assembly	Eva_GFTU01004854.1.g5283,Eva_occam_tig00051975_pilon.g45542,Eva_occam_tig00025901_pilon.g32064
GO:0060561	3	8.8%	0.4%	1.82E-4	4.17E-3	apoptotic process involved in morphogenesis	Eva_GFTU01004854.1.g5283,Eva_occam_tig00051975_pilon.g45542,Eva_occam_tig00025901_pilon.g32064
GO:0009605	17	0.5	0.22	2.18E-4	4.36E-3	response to external stimulus	Eva_GFTU01010677.1.g10938,Eva_occam_tig00017756_pilon.g23851,Eva_occam_tig00217424_pilon.g81360,Eva_occam_tig00217424_pilon.g81361,Eva_occam_tig00217424_pilon.g81362,Eva_occam_tig00021416_pilon.g27646,Eva_tig00015521_pilon.g85330,XP_054288183.1,Eva_occam_tig00020067_pilon.g26277,Eva_GFTU01012774.1.g13005,Eva_occam_tig00027493_pilon.g33700,Eva_occam_tig00218624_pilon.g83520,Eva_GFTU01012859.1.g130…
GO:0042221	23	0.68	0.37	2.2E-4	4.36E-3	response to chemical	Eva_GFTU01015123.1.g14655,Eva_occam_tig00017756_pilon.g23851,Eva_occam_tig00217424_pilon.g81360,Eva_occam_tig00217424_pilon.g81361,Eva_occam_tig00217424_pilon.g81362,Eva_GFTU01012880.1.g13073,Eva_occam_tig00021416_pilon.g27646,Eva_tig00015521_pilon.g85330,Eva_occam_tig00025901_pilon.g32064,XP_054288183.1,Eva_tig00003930_pilon.g24625,XP_054273862.1,Eva_GFTU01012774.1.g13005,Eva_tig00022840_pilon.g…
GO:0032989	12	0.35	0.12	2.35E-4	4.54E-3	cellular anatomical entity morphogenesis	Eva_occam_tig00017756_pilon.g23851,Eva_occam_tig00217424_pilon.g81360,Eva_occam_tig00217424_pilon.g81361,Eva_occam_tig00217424_pilon.g81362,Eva_tig00015521_pilon.g85330,Eva_occam_tig00025901_pilon.g32064,Eva_GFTU01004854.1.g5283,Eva_occam_tig00027493_pilon.g33700,Eva_occam_tig00051975_pilon.g45542,Eva_occam_tig00218624_pilon.g83520,XP_054288488.1,XP_054270203.1
GO:0019432	3	8.8%	0.48%	3.58E-4	6.79E-3	triglyceride biosynthetic process	Eva_occam_tig00021416_pilon.g27646,XP_054288183.1,Eva_GFTU01012774.1.g13005
GO:0071329	3	8.8%	0.48%	3.58E-4	6.79E-3	cellular response to sucrose stimulus	Eva_occam_tig00021416_pilon.g27646,XP_054288183.1,Eva_GFTU01012774.1.g13005

## Sheet: DIA_downFD_CC
GO_Term	Study_num	Study_Freq	Pop_Freq	pvalue	qvalue	name	gene_products
GO:1902494	121	0.28	0.2	5.37e-07	0.000408	catalytic complex	XP_054283943.1,Eva_GFTU01007846.1.g8134,Eva_GFTU01006354.1.g6722,Eva_occam_tig00015121_pilon.g20742,Eva_GFTU01013786.1.g13637,Eva_GFTU01017605.1.g16423,Eva_GFTU01008346.1.g8623,Eva_GFTU01013484.1.g13449,Eva_GFTU01011459.1.g11699,Eva_GFTU01016938.1.g16014,Eva_GFTU01008705.1.g9002,XP_054277282.1,Eva_Contig5542.g815,Eva_GFTU01014326.1.g14040,Eva_GFTU01013237.1.g13299,XP_054275685.1,XP_054266262.1,Ev…
GO:0098798	61	0.14	0.088	4.52e-06	0.00172	mitochondrial protein-containing complex	Eva_GFTU01013577.1.g13509,Eva_occam_tig00015121_pilon.g20742,Eva_GFTU01013786.1.g13637,Eva_GFTU01017605.1.g16423,Eva_GFTU01000297.1.g348,Eva_GFTU01011459.1.g11699,Eva_GFTU01016374.1.g15594,Eva_GFTU01008705.1.g9002,Eva_Contig5542.g815,Eva_GFTU01014326.1.g14040,Eva_GFTU01013237.1.g13299,Eva_GFTU01014206.1.g13946,XP_054275685.1,Eva_GFTU01017732.1.g16493,Eva_GFTU01003276.1.g3722,Eva_GFTU01006803.1.g7…
GO:0000793	11	0.025	0.0089	1.08e-05	0.00206	condensed chromosome	Eva_GFTU01002641.1.g3128,Eva_GFTU01011019.1.g11295,Eva_GFTU01016943.1.g16019,XP_054275994.1,Eva_GFTU01006354.1.g6722,Eva_tig00040767_pilon.g164729,Eva_occam_tig00220582_pilon.g86655,XP_054275486.1,Eva_occam_tig00218990_pilon.g84215,Eva_occam_tig00210952_pilon.g65423,Eva_GFTU01015076.1.g14619
GO:0098803	34	0.077	0.044	2.68e-05	0.00369	respiratory chain complex	Eva_GFTU01015812.1.g15170,Eva_GFTU01017533.1.g16384,Eva_GFTU01010104.1.g10396,Eva_GFTU01013577.1.g13509,Eva_occam_tig00015121_pilon.g20742,Eva_GFTU01013786.1.g13637,Eva_GFTU01017605.1.g16423,Eva_GFTU01013772.1.g13624,Eva_GFTU01016374.1.g15594,Eva_GFTU01016464.1.g15664,Eva_Contig5542.g815,Eva_GFTU01014326.1.g14040,Eva_GFTU01013852.1.g13682,Eva_GFTU01015610.1.g15021,Eva_GFTU01017344.1.g16288,XP_054…
GO:0005746	35	0.08	0.046	4.44e-05	0.00482	mitochondrial respirasome	Eva_GFTU01015812.1.g15170,Eva_GFTU01017533.1.g16384,Eva_GFTU01010104.1.g10396,Eva_GFTU01013577.1.g13509,Eva_occam_tig00015121_pilon.g20742,Eva_GFTU01013786.1.g13637,Eva_GFTU01017605.1.g16423,Eva_GFTU01013772.1.g13624,Eva_GFTU01016374.1.g15594,Eva_TRINITY_DN65872_c0_g1_i1.g2042,Eva_GFTU01016464.1.g15664,Eva_Contig5542.g815,Eva_GFTU01014326.1.g14040,Eva_GFTU01013852.1.g13682,Eva_GFTU01015610.1.g150…

## Sheet: DIA_downFD_BP
GO_Term	Study_num	Study_Freq	Pop_Freq	pvalue	qvalue	name	gene_products
GO:0022904	42	0.091	0.052	3.32e-06	0.00633	respiratory electron transport chain	Eva_GFTU01013425.1.g13418,Eva_GFTU01015812.1.g15170,Eva_GFTU01017533.1.g16384,Eva_GFTU01004971.1.g5397,Eva_GFTU01010104.1.g10396,Eva_GFTU01013577.1.g13509,Eva_occam_tig00015121_pilon.g20742,Eva_GFTU01013786.1.g13637,Eva_GFTU01017605.1.g16423,Eva_GFTU01013772.1.g13624,Eva_GFTU01011459.1.g11699,Eva_GFTU01016374.1.g15594,Eva_occam_tig00068654_pilon.g48299,Eva_GFTU01016464.1.g15664,Eva_GFTU01014624.1…
GO:0006119	48	0.1	0.062	4.39e-06	0.00633	oxidative phosphorylation	Eva_GFTU01013577.1.g13509,Eva_occam_tig00015121_pilon.g20742,Eva_GFTU01013786.1.g13637,Eva_GFTU01017061.1.g16119,Eva_GFTU01017605.1.g16423,Eva_GFTU01011459.1.g11699,Eva_GFTU01016374.1.g15594,Eva_TRINITY_DN65872_c0_g1_i1.g2042,Eva_Contig5542.g815,Eva_GFTU01014326.1.g14040,Eva_GFTU01013237.1.g13299,XP_054275685.1,Eva_GFTU01017732.1.g16493,Eva_GFTU01003276.1.g3722,Eva_GFTU01006803.1.g7133,Eva_GFTU01…

## Sheet: DDA_upFD_CC
GO_Term	Study_num	Study_Freq	Pop_Freq	pvalue	qvalue	name	gene_products
GO:0005616	7	0.11	0.011	9.99e-07	0.000287	larval serum protein complex	Eva_occam_tig00017756_pilon.g23851,Eva_occam_tig00217424_pilon.g81360,Eva_occam_tig00217424_pilon.g81361,Eva_occam_tig00027493_pilon.g33702,Eva_occam_tig00218624_pilon.g83520,Eva_occam_tig00217424_pilon.g81358,Eva_occam_tig00217424_pilon.g81359

## Sheet: DDA_upFD_BP
GO_Term	Study_num	Study_Freq	Pop_Freq	pvalue	qvalue	name	gene_products
GO:0016201	7	12%	1.1%	4.65E-7	7.93E-4	synaptic target inhibition	Eva_occam_tig00017756_pilon.g23851,Eva_occam_tig00217424_pilon.g81360,Eva_occam_tig00217424_pilon.g81361,Eva_occam_tig00027493_pilon.g33702,Eva_occam_tig00218624_pilon.g83520,Eva_occam_tig00217424_pilon.g81358,Eva_occam_tig00217424_pilon.g81359
GO:0008039	7	12%	1.3%	2.2E-6	1.25E-3	synaptic target recognition	Eva_occam_tig00017756_pilon.g23851,Eva_occam_tig00217424_pilon.g81360,Eva_occam_tig00217424_pilon.g81361,Eva_occam_tig00027493_pilon.g33702,Eva_occam_tig00218624_pilon.g83520,Eva_occam_tig00217424_pilon.g81358,Eva_occam_tig00217424_pilon.g81359
GO:0008045	7	0.12	1.5%	7.52E-6	3.21E-3	motor neuron axon guidance	Eva_occam_tig00017756_pilon.g23851,Eva_occam_tig00217424_pilon.g81360,Eva_occam_tig00217424_pilon.g81361,Eva_occam_tig00027493_pilon.g33702,Eva_occam_tig00218624_pilon.g83520,Eva_occam_tig00217424_pilon.g81358,Eva_occam_tig00217424_pilon.g81359
